# Supplementary material for: Crystal structure of nafamostat dimesylate
Source: Acta Crystallogr E Crystallogr Commun. 2021 Sep 10;77(Pt 10):999–1002. doi: 10.1107/S2056989021009245 (PMC8491525; doi:10.1107/S2056989021009245)
Supplement: Supplementary file 1 [file e-77-00999-sup1.cif]

##############################################################################
#                                                                            #
# This CIF contains the data in a paper accepted for publication in          #
# Acta Crystallographica Section E. It conforms to the requirements of       #
# Notes for Authors for Acta Crystallographica Section E, and has been       #
# peer reviewed under the auspices of the IUCr Commission on Journals.       #
#                                                                            #
# Full details of the Crystallographic Information File format               #
# are given in the paper "The Crystallographic Information File (CIF):       #
# a New Standard Archive File for Crystallography" by S. R. Hall, F. H.      #
# Allen and I. D. Brown [Acta Cryst. (1991), A47, 655-685].                  #
#                                                                            #
# The current version of the core CIF dictionary is obtainable from          #
# ftp://ftp.iucr.org/pub/cif_core.dic.                                       #
#                                                                            #
# Software is freely available for graphical display of the structure(s)     #
# in this CIF. For information consult the CIF software page                 #
# http://www.iucr.org/resources/cif/software.                                #
#                                                                            #
# This file may be used for bona fide research purposes within the           #
# scientific community so long as proper attribution is given to the journal # 
# article from which it was obtained.                                        #
#                                                                            #
##############################################################################
data_I
_audit_creation_method     'WinGX routine CIF_UPDATE'
_audit_conform_dict_name     cif_core.dic
_audit_conform_dict_version     2.4.5
_journal_date_recd_electronic     2021-09-02
_journal_date_accepted     2021-09-06
_journal_name_full     'Acta Crystallographica, Section E'
_journal_year     2021
_journal_volume     77
_journal_issue     10
_journal_page_first     0
_journal_page_last     0
_journal_paper_category     GO
_journal_paper_doi     10.1107/S2056989021009245
_journal_coeditor_code     TX2042
_publ_contact_author_name     'Fujii, Isao'
_publ_contact_author_address
;
School of Science
Tokai University
4-1-1 Kitakaname
Hiratuka
Kanagawa 259-1292
Japan
;
_publ_contact_author_email     'fujii@wing.ncc.u-tokai.ac.jp'
_publ_contact_author_fax     '+81-463-58-9543'
_publ_contact_author_phone     '+81-463-58-1211 ex.3724'
_publ_section_title
;
Crystal structure of nafamostat dimesylate
;
loop_
    _publ_author_name
    _publ_author_footnote
    _publ_author_address
    'Fujii, Isao' .
;
STEM Education Center, Tokai University, 4-1-1 Kitakaname, Hiratuka,
Kanagawa 259-1292,
Japan
;
_publ_section_synopsis
;
The crystal structure of nafamostat mesylate is reported, which is a serine
protease inhibitor, and has been applied clinically as an anticoagulant and
anti-inflammatory agent.
;
_chemical_name_systematic
;\
[Amino({6-[(4-{[amino(iminiumyl)methyl]amino}phenyl)carbonyloxy]\
naphthalen-2-yl})methylidene]azanium bis(methanesulfonate)
;
_chemical_formula_moiety     'C19 H19 N5 O2, 2(C H3 O3 S)'
_chemical_formula_sum     'C21 H25 N5 O8 S2'
_chemical_formula_iupac     'C19 H19 N5 O2 2+, 2C H3 O3 S -'
_chemical_formula_weight     539.58
_chemical_compound_source     'see text'
_symmetry_cell_setting     monoclinic
_symmetry_space_group_name_H-M     'P 21/c'
_symmetry_space_group_name_Hall     '-P 2ybc'
loop_
    _symmetry_equiv_pos_as_xyz
    'x, y, z'
    '-x, y+1/2, -z+1/2'
    '-x, -y, -z'
    'x, -y-1/2, z-1/2'
_cell_length_a     11.06310(10)
_cell_length_b     9.72150(10)
_cell_length_c     21.9271(3)
_cell_angle_alpha     90
_cell_angle_beta     96.7460(10)
_cell_angle_gamma     90
_cell_volume     2341.93(5)
_cell_formula_units_Z     4
_cell_measurement_reflns_used     17552
_cell_measurement_theta_min     4.96
_cell_measurement_theta_max     73.45
_cell_measurement_temperature     95(2)
_exptl_crystal_description     octahedron
_exptl_crystal_colour     'clear light colourless'
_exptl_crystal_size_max     0.4
_exptl_crystal_size_mid     0.3
_exptl_crystal_size_min     0.3
_exptl_crystal_density_diffrn     1.53
_exptl_crystal_density_method     'not measured'
_exptl_crystal_F_000     1128
_exptl_absorpt_coefficient_mu     2.586
_exptl_absorpt_correction_type     multi-scan
_exptl_absorpt_process_details
;
(CrysAlis PRO; Rigaku, 2015)
;
_exptl_absorpt_correction_T_min     0.46
_exptl_absorpt_correction_T_max     1
_diffrn_ambient_temperature     95(2)
_diffrn_source     'fine-focus sealed X-ray tube'
_diffrn_radiation_type     CuK\a
_diffrn_radiation_wavelength     1.54184
_diffrn_radiation_monochromator     graphite
_diffrn_measurement_device_type     'a Rigaku XtaLAB P200 diffractometer'
_diffrn_measurement_device     'quarter \C-circle diffractometer'
_diffrn_measurement_method     '\f or \w oscillation scans'
_diffrn_detector     'CCD plate'
_diffrn_reflns_number     4675
_diffrn_reflns_av_R_equivalents     0.058
_diffrn_reflns_av_unetI/netI     0.0499
_diffrn_reflns_theta_min     4.024
_diffrn_reflns_theta_max     73.836
_diffrn_reflns_theta_full     67.684
_diffrn_measured_fraction_theta_max     0.986
_diffrn_measured_fraction_theta_full     0.999
_diffrn_reflns_limit_h_min     -13
_diffrn_reflns_limit_h_max     13
_diffrn_reflns_limit_k_min     0
_diffrn_reflns_limit_k_max     11
_diffrn_reflns_limit_l_min     0
_diffrn_reflns_limit_l_max     27
_diffrn_standards_number     0
_diffrn_standards_interval_count     .
_diffrn_standards_interval_time     .
_diffrn_standards_decay_%     ?
_diffrn_radiation_probe     x-ray
_reflns_number_total     4675
_reflns_number_gt     4457
_reflns_threshold_expression     'I > 2\s(I)'
_refine_ls_structure_factor_coef     Fsqd
_refine_ls_matrix_type     full
_refine_ls_R_factor_all     0.0575
_refine_ls_R_factor_gt     0.0545
_refine_ls_wR_factor_gt     0.1249
_refine_ls_wR_factor_ref     0.1259
_refine_ls_goodness_of_fit_ref     1.07
_refine_ls_restrained_S_all     1.07
_refine_ls_number_reflns     4675
_refine_ls_number_parameters     363
_refine_ls_number_restraints     0
_refine_ls_number_constraints     0
_refine_ls_hydrogen_treatment     mixed
_refine_ls_weighting_scheme     calc
_refine_ls_weighting_details
              'w=1/[\s^2^(Fo^2^)+(0.0324P)^2^+4.9921P] where P=(Fo^2^+2Fc^2^)/3'
_atom_sites_solution_hydrogens     mixed
_atom_sites_solution_primary     dual
_atom_sites_solution_secondary     dual
_refine_ls_shift/su_max     0.001
_refine_ls_shift/su_mean     0
_refine_diff_density_max     0.636
_refine_diff_density_min     -0.518
_refine_ls_extinction_method     none
loop_
    _atom_type_symbol
    _atom_type_description
    _atom_type_scat_dispersion_real
    _atom_type_scat_dispersion_imag
    _atom_type_scat_source
    C C 0.0181 0.0091 'International Tables Vol C Tables 4.2.6.8 and 6.1.1.4'
    H H 0 0 'International Tables Vol C Tables 4.2.6.8 and 6.1.1.4'
    N N 0.0311 0.018 'International Tables Vol C Tables 4.2.6.8 and 6.1.1.4'
    O O 0.0492 0.0322 'International Tables Vol C Tables 4.2.6.8 and 6.1.1.4'
    S S 0.3331 0.5567 'International Tables Vol C Tables 4.2.6.8 and 6.1.1.4'
_computing_data_collection
;
Crysalis PRO (Rigaku, 2015)
;
_computing_cell_refinement
;
Crysalis PRO (Rigaku, 2015)
;
_computing_data_reduction
;
<i>SORTAV</i> (Blessing, 1995)
;
_computing_structure_solution
;
SHELXT (Sheldrick, 2015a)
;
_computing_structure_refinement
;
SHELXL (Sheldrick, 2015b)
;
_computing_molecular_graphics
;
Ortep-3 for Windows (Farrugia, 2012), Mercury
(Macrae et al., 2020)
;
_computing_publication_material
;
Platon (Spek, 2020), WinGX (Farrugia, 2012) and publCIF
(Westrip, 2010)
;
loop_
    _atom_site_type_symbol
    _atom_site_label
    _atom_site_fract_x
    _atom_site_fract_y
    _atom_site_fract_z
    _atom_site_U_iso_or_equiv
    _atom_site_adp_type
    _atom_site_calc_flag
    _atom_site_occupancy
    _atom_site_disorder_assembly
    _atom_site_disorder_group
    C C1 0.1422(2) 0.5583(3) 0.56523(13) 0.0225(5) Uani d 1 . .
    C C2 0.0580(2) 0.5892(3) 0.60620(13) 0.0237(5) Uani d 1 . .
    H H2 0.061778 0.544066 0.644799 0.028 Uiso calc 1 . .
    C C3 -0.0304(2) 0.6865(3) 0.58945(12) 0.0234(5) Uani d 1 . .
    H H3 -0.086637 0.710328 0.617287 0.028 Uiso calc 1 . .
    C C4 -0.0384(2) 0.7505(3) 0.53201(12) 0.0225(5) Uani d 1 . .
    C C5 -0.1241(2) 0.8550(3) 0.51578(12) 0.0229(5) Uani d 1 . .
    H H5 -0.177017 0.883065 0.544597 0.027 Uiso calc 1 . .
    C C6 -0.1333(2) 0.9184(3) 0.45831(13) 0.0229(5) Uani d 1 . .
    C C7 -0.0545(2) 0.8762(3) 0.41562(12) 0.0237(5) Uani d 1 . .
    H H7 -0.060246 0.917718 0.376162 0.028 Uiso calc 1 . .
    C C8 0.0302(2) 0.7756(3) 0.43105(12) 0.0228(5) Uani d 1 . .
    H H8 0.081746 0.747936 0.401556 0.027 Uiso calc 1 . .
    C C9 0.0437(2) 0.7116(3) 0.48926(12) 0.0221(5) Uani d 1 . .
    C C10 0.1352(2) 0.6151(3) 0.50758(12) 0.0224(5) Uani d 1 . .
    H H10 0.191808 0.589251 0.480271 0.027 Uiso calc 1 . .
    C C12 0.3080(2) 0.4764(3) 0.63457(12) 0.0205(5) Uani d 1 . .
    C C14 -0.2214(2) 1.0326(3) 0.44424(12) 0.0203(5) Uani d 1 . .
    C C16 0.4005(2) 0.3658(3) 0.64313(12) 0.0206(5) Uani d 1 . .
    C C17 0.4753(2) 0.3600(3) 0.69882(12) 0.0223(5) Uani d 1 . .
    H H17 0.466534 0.426978 0.729554 0.027 Uiso calc 1 . .
    C C18 0.5632(2) 0.2563(3) 0.70998(12) 0.0222(5) Uani d 1 . .
    H H18 0.61345 0.252049 0.748167 0.027 Uiso calc 1 . .
    C C19 0.5758(2) 0.1599(3) 0.66434(12) 0.0217(5) Uani d 1 . .
    C C20 0.5019(2) 0.1658(3) 0.60820(12) 0.0237(5) Uani d 1 . .
    H H20 0.51147 0.100093 0.577062 0.028 Uiso calc 1 . .
    C C21 0.4145(2) 0.2678(3) 0.59814(12) 0.0229(5) Uani d 1 . .
    H H21 0.363537 0.271047 0.560152 0.027 Uiso calc 1 . .
    C C24 0.7756(2) 0.0499(3) 0.69864(12) 0.0212(5) Uani d 1 . .
    C C30 0.7107(2) 0.5832(3) 0.76962(13) 0.0245(6) Uani d 1 . .
    H H30A 0.661242 0.637008 0.738122 0.037 Uiso calc 1 . .
    H H30B 0.734263 0.641357 0.805571 0.037 Uiso calc 1 . .
    H H30C 0.663287 0.504665 0.781635 0.037 Uiso calc 1 . .
    C C35 0.6293(2) -0.4167(3) 0.57039(13) 0.0262(6) Uani d 1 . .
    H H35A 0.717501 -0.403331 0.578279 0.039 Uiso calc 1 . .
    H H35B 0.607172 -0.441466 0.527188 0.039 Uiso calc 1 . .
    H H35C 0.604676 -0.490755 0.596665 0.039 Uiso calc 1 . .
    N N15 -0.3033(2) 1.0565(3) 0.48204(11) 0.0238(5) Uani d 1 . .
    N N22 -0.2175(2) 1.1128(2) 0.39642(11) 0.0214(5) Uani d 1 . .
    N N23 0.65733(19) 0.0475(2) 0.67377(11) 0.0242(5) Uani d 1 . .
    N N25 0.8365(2) 0.1631(2) 0.71094(12) 0.0242(5) Uani d 1 . .
    N N26 0.8283(2) -0.0718(2) 0.70825(12) 0.0252(5) Uani d 1 . .
    O O11 0.23387(15) 0.46189(19) 0.57993(8) 0.0217(4) Uani d 1 . .
    O O13 0.29656(16) 0.5684(2) 0.67019(9) 0.0255(4) Uani d 1 . .
    O O28 0.80155(16) 0.44602(19) 0.68474(8) 0.0234(4) Uani d 1 . .
    O O29 0.91327(16) 0.64512(19) 0.72854(9) 0.0252(4) Uani d 1 . .
    O O31 0.90733(15) 0.43603(19) 0.78786(8) 0.0221(4) Uani d 1 . .
    O O33 0.42506(16) -0.2921(2) 0.57331(10) 0.0308(5) Uani d 1 . .
    O O34 0.59193(17) -0.1572(2) 0.54595(9) 0.0282(4) Uani d 1 . .
    O O36 0.59191(19) -0.2314(2) 0.65057(9) 0.0308(4) Uani d 1 . .
    S S27 0.84252(5) 0.52334(6) 0.73995(3) 0.01897(15) Uani d 1 . .
    S S32 0.55448(5) -0.26334(6) 0.58663(3) 0.01882(15) Uani d 1 . .
    H H22A -0.168(3) 1.102(3) 0.3710(14) 0.017(7) Uiso d 1 . .
    H H25B 0.902(3) 0.162(3) 0.7333(14) 0.019(7) Uiso d 1 . .
    H H22B -0.266(3) 1.177(3) 0.3897(13) 0.019(7) Uiso d 1 . .
    H H25A 0.806(3) 0.244(4) 0.7016(17) 0.039(10) Uiso d 1 . .
    H H26B 0.787(3) -0.150(4) 0.7025(17) 0.045(10) Uiso d 1 . .
    H H15A -0.354(3) 1.132(4) 0.4725(17) 0.043(10) Uiso d 1 . .
    H H26A 0.905(4) -0.078(4) 0.7167(18) 0.051(11) Uiso d 1 . .
    H H15B -0.323(3) 0.994(4) 0.5063(18) 0.043(10) Uiso d 1 . .
    H H23 0.627(4) -0.042(5) 0.6577(19) 0.062(12) Uiso d 1 . .
loop_
    _atom_site_aniso_label
    _atom_site_aniso_U_11
    _atom_site_aniso_U_22
    _atom_site_aniso_U_33
    _atom_site_aniso_U_12
    _atom_site_aniso_U_13
    _atom_site_aniso_U_23
    C1 0.0136(11) 0.0182(13) 0.0341(14) 0.0017(9) -0.0030(10) -0.0012(10)
    C2 0.0163(12) 0.0241(14) 0.0307(14) -0.0010(10) 0.0023(10) 0.0018(11)
    C3 0.0134(11) 0.0253(14) 0.0324(14) 0.0000(10) 0.0060(10) -0.0028(11)
    C4 0.0129(11) 0.0224(13) 0.0319(14) -0.0016(10) 0.0021(10) -0.0035(11)
    C5 0.0141(11) 0.0245(14) 0.0306(13) -0.0018(10) 0.0047(10) -0.0030(11)
    C6 0.0126(11) 0.0194(13) 0.0359(14) -0.0009(9) 0.0002(10) -0.0011(11)
    C7 0.0184(12) 0.0250(14) 0.0271(13) -0.0014(10) 0.0005(10) 0.0011(10)
    C8 0.0160(12) 0.0217(13) 0.0301(13) 0.0023(10) 0.0008(10) -0.0031(10)
    C9 0.0156(11) 0.0249(14) 0.0256(13) -0.0039(10) 0.0015(10) -0.0012(10)
    C10 0.0177(12) 0.0224(14) 0.0277(13) -0.0004(10) 0.0051(10) -0.0012(10)
    C12 0.0138(11) 0.0196(13) 0.0286(13) -0.0014(9) 0.0050(10) -0.0004(10)
    C14 0.0114(11) 0.0187(13) 0.0303(13) -0.0028(9) 0.0000(9) -0.0012(10)
    C16 0.0126(11) 0.0201(13) 0.0293(13) -0.0013(9) 0.0033(9) 0.0019(10)
    C17 0.0170(12) 0.0255(14) 0.0244(12) -0.0037(10) 0.0018(10) 0.0002(10)
    C18 0.0182(12) 0.0219(13) 0.0259(13) -0.0015(10) 0.0000(10) -0.0001(10)
    C19 0.0144(11) 0.0218(13) 0.0290(13) -0.0016(10) 0.0029(10) 0.0020(10)
    C20 0.0166(12) 0.0250(14) 0.0290(13) 0.0003(10) 0.0010(10) 0.0008(11)
    C21 0.0209(12) 0.0217(13) 0.0270(13) -0.0021(10) 0.0069(10) 0.0000(10)
    C24 0.0142(11) 0.0256(14) 0.0247(12) 0.0026(10) 0.0057(9) 0.0020(10)
    C30 0.0151(12) 0.0286(15) 0.0301(14) 0.0051(10) 0.0035(10) 0.0020(11)
    C35 0.0194(12) 0.0225(14) 0.0359(15) 0.0023(10) 0.0004(11) 0.0014(11)
    N15 0.0169(10) 0.0226(12) 0.0324(12) 0.0037(9) 0.0054(9) 0.0062(10)
    N22 0.0149(10) 0.0217(12) 0.0280(12) 0.0019(9) 0.0037(9) 0.0004(9)
    N23 0.0137(10) 0.0245(12) 0.0334(12) 0.0027(9) -0.0012(9) -0.0001(10)
    N25 0.0160(11) 0.0187(12) 0.0378(13) 0.0028(9) 0.0037(10) 0.0035(10)
    N26 0.0146(11) 0.0202(12) 0.0409(14) 0.0014(9) 0.0034(9) 0.0005(10)
    O11 0.0142(8) 0.0238(10) 0.0267(9) 0.0021(7) 0.0002(7) -0.0028(7)
    O13 0.0184(9) 0.0270(10) 0.0310(10) 0.0029(7) 0.0019(7) -0.0023(8)
    O28 0.0234(9) 0.0202(9) 0.0264(9) 0.0013(7) 0.0021(7) -0.0010(7)
    O29 0.0202(9) 0.0200(10) 0.0358(10) -0.0005(7) 0.0059(8) 0.0036(8)
    O31 0.0136(8) 0.0236(10) 0.0288(9) 0.0045(7) 0.0012(7) 0.0060(7)
    O33 0.0126(9) 0.0248(10) 0.0547(13) 0.0006(7) 0.0027(8) 0.0066(9)
    O34 0.0288(10) 0.0214(10) 0.0358(11) 0.0005(8) 0.0102(8) 0.0067(8)
    O36 0.0398(11) 0.0225(10) 0.0282(10) 0.0011(8) -0.0038(8) 0.0013(8)
    S27 0.0124(3) 0.0184(3) 0.0264(3) 0.0017(2) 0.0034(2) 0.0019(2)
    S32 0.0117(3) 0.0167(3) 0.0281(3) 0.0007(2) 0.0021(2) 0.0025(2)
_geom_special_details
;
 All esds (except the esd in the dihedral angle between two l.s. planes)
 are estimated using the full covariance matrix.  The cell esds are taken
 into account individually in the estimation of esds in distances, angles
 and torsion angles; correlations between esds in cell parameters are only
 used when they are defined by crystal symmetry.  An approximate (isotropic)
 treatment of cell esds is used for estimating esds involving l.s. planes.
;
loop_
    _geom_bond_atom_site_label_1
    _geom_bond_atom_site_label_2
    _geom_bond_site_symmetry_2
    _geom_bond_distance
    _geom_bond_publ_flag
    C1 O11 . 1.391(3) y
    C1 C2 . 1.401(4) ?
    C1 C10 . 1.373(4) ?
    C10 H10 . 0.95 ?
    C12 O13 . 1.204(3) y
    C12 O11 . 1.377(3) y
    C12 C16 . 1.481(3) ?
    C14 N22 . 1.311(3) y
    C14 N15 . 1.319(3) y
    C16 C21 . 1.393(4) ?
    C16 C17 . 1.393(4) ?
    C17 H17 . 0.95 ?
    C17 C18 . 1.402(4) ?
    C18 H18 . 0.95 ?
    C18 C19 . 1.390(4) ?
    C19 N23 . 1.417(3) y
    C19 C20 . 1.397(4) ?
    C2 H2 . 0.95 ?
    C2 C3 . 1.379(4) ?
    C20 H20 . 0.95 ?
    C20 C21 . 1.384(4) ?
    C21 H21 . 0.95 ?
    C24 N26 . 1.325(3) y
    C24 N25 . 1.302(4) y
    C24 N23 . 1.357(3) y
    C3 H3 . 0.95 ?
    C3 C4 . 1.398(4) ?
    C30 S27 . 1.764(3) y
    C30 H30C . 0.98 ?
    C30 H30B . 0.98 ?
    C30 H30A . 0.98 ?
    C35 S32 . 1.762(3) y
    C35 H35C . 0.98 ?
    C35 H35B . 0.98 ?
    C35 H35A . 0.98 ?
    C4 C9 . 1.430(4) ?
    C4 C5 . 1.407(4) ?
    C5 H5 . 0.95 ?
    C5 C6 . 1.396(4) ?
    C6 C7 . 1.413(4) ?
    C6 C14 . 1.486(3) ?
    C7 H7 . 0.95 ?
    C7 C8 . 1.369(4) ?
    C8 H8 . 0.95 ?
    C8 C9 . 1.412(4) ?
    C9 C10 . 1.403(4) ?
    N15 H15B . 0.85(4) ?
    N15 H15A . 0.93(4) ?
    N22 H22B . 0.83(3) ?
    N22 H22A . 0.83(3) ?
    N23 H23 . 0.99(4) ?
    N25 H25B . 0.83(3) ?
    N25 H25A . 0.87(4) ?
    N26 H26B . 0.89(4) ?
    N26 H26A . 0.85(4) ?
    O28 S27 . 1.4515(19) y
    O29 S27 . 1.4570(19) y
    O31 S27 . 1.4700(18) y
    O33 S32 . 1.4545(18) y
    O34 S32 . 1.4553(19) y
    O36 S32 . 1.448(2) y
loop_
    _geom_angle_atom_site_label_1
    _geom_angle_atom_site_label_2
    _geom_angle_atom_site_label_3
    _geom_angle_site_symmetry_1
    _geom_angle_site_symmetry_3
    _geom_angle
    _geom_angle_publ_flag
    C10 C1 O11 . . 116.5(2) ?
    C10 C1 C2 . . 122.3(2) ?
    O11 C1 C2 . . 121.2(2) ?
    C3 C2 C1 . . 118.7(2) ?
    C3 C2 H2 . . 120.6 ?
    C1 C2 H2 . . 120.6 ?
    C2 C3 C4 . . 120.8(2) ?
    C2 C3 H3 . . 119.6 ?
    C4 C3 H3 . . 119.6 ?
    C3 C4 C5 . . 121.2(2) ?
    C3 C4 C9 . . 119.7(2) ?
    C5 C4 C9 . . 119.1(2) ?
    C6 C5 C4 . . 121.5(2) ?
    C6 C5 H5 . . 119.3 ?
    C4 C5 H5 . . 119.3 ?
    C5 C6 C7 . . 119.0(2) ?
    C5 C6 C14 . . 119.6(2) ?
    C7 C6 C14 . . 121.3(2) ?
    C8 C7 C6 . . 120.1(2) ?
    C8 C7 H7 . . 120 ?
    C6 C7 H7 . . 120 ?
    C7 C8 C9 . . 122.3(2) ?
    C7 C8 H8 . . 118.8 ?
    C9 C8 H8 . . 118.8 ?
    C10 C9 C8 . . 123.3(2) ?
    C10 C9 C4 . . 118.7(2) ?
    C8 C9 C4 . . 117.9(2) ?
    C1 C10 C9 . . 119.6(2) ?
    C1 C10 H10 . . 120.2 ?
    C9 C10 H10 . . 120.2 ?
    O13 C12 O11 . . 122.9(2) ?
    O13 C12 C16 . . 125.5(2) ?
    O11 C12 C16 . . 111.6(2) ?
    N22 C14 N15 . . 119.1(2) ?
    N22 C14 C6 . . 121.9(2) ?
    N15 C14 C6 . . 119.0(2) ?
    C17 C16 C21 . . 119.3(2) ?
    C17 C16 C12 . . 118.1(2) ?
    C21 C16 C12 . . 122.6(2) ?
    C16 C17 C18 . . 120.7(2) ?
    C16 C17 H17 . . 119.7 ?
    C18 C17 H17 . . 119.7 ?
    C19 C18 C17 . . 119.0(2) ?
    C19 C18 H18 . . 120.5 ?
    C17 C18 H18 . . 120.5 ?
    C18 C19 C20 . . 120.6(2) ?
    C18 C19 N23 . . 122.1(2) ?
    C20 C19 N23 . . 117.2(2) ?
    C21 C20 C19 . . 119.7(3) ?
    C21 C20 H20 . . 120.2 ?
    C19 C20 H20 . . 120.2 ?
    C20 C21 C16 . . 120.7(3) ?
    C20 C21 H21 . . 119.6 ?
    C16 C21 H21 . . 119.6 ?
    N25 C24 N26 . . 121.0(2) ?
    N25 C24 N23 . . 123.3(2) ?
    N26 C24 N23 . . 115.7(2) ?
    S27 C30 H30A . . 109.5 ?
    S27 C30 H30B . . 109.5 ?
    H30A C30 H30B . . 109.5 ?
    S27 C30 H30C . . 109.5 ?
    H30A C30 H30C . . 109.5 ?
    H30B C30 H30C . . 109.5 ?
    S32 C35 H35A . . 109.5 ?
    S32 C35 H35B . . 109.5 ?
    H35A C35 H35B . . 109.5 ?
    S32 C35 H35C . . 109.5 ?
    H35A C35 H35C . . 109.5 ?
    H35B C35 H35C . . 109.5 ?
    C14 N15 H15A . . 116(2) ?
    C14 N15 H15B . . 120(3) ?
    H15A N15 H15B . . 121(3) ?
    C14 N22 H22A . . 123(2) ?
    C14 N22 H22B . . 121(2) ?
    H22A N22 H22B . . 116(3) ?
    C24 N23 C19 . . 127.7(2) ?
    C24 N23 H23 . . 115(2) ?
    C19 N23 H23 . . 117(2) ?
    C24 N25 H25B . . 121(2) ?
    C24 N25 H25A . . 122(2) ?
    H25B N25 H25A . . 116(3) ?
    C24 N26 H26B . . 122(2) ?
    C24 N26 H26A . . 120(3) ?
    H26B N26 H26A . . 117(4) ?
    C12 O11 C1 . . 118.4(2) ?
    O28 S27 O29 . . 113.51(11) ?
    O28 S27 O31 . . 112.04(11) ?
    O29 S27 O31 . . 111.41(11) ?
    O28 S27 C30 . . 106.72(12) ?
    O29 S27 C30 . . 106.21(12) ?
    O31 S27 C30 . . 106.39(12) ?
    O36 S32 O33 . . 113.48(13) ?
    O36 S32 O34 . . 111.82(12) ?
    O33 S32 O34 . . 110.96(12) ?
    O36 S32 C35 . . 106.84(13) ?
    O33 S32 C35 . . 105.73(12) ?
    O34 S32 C35 . . 107.57(12) ?
loop_
    _geom_hbond_atom_site_label_D
    _geom_hbond_atom_site_label_H
    _geom_hbond_atom_site_label_A
    _geom_hbond_site_symmetry_A
    _geom_hbond_distance_DH
    _geom_hbond_distance_HA
    _geom_hbond_distance_DA
    _geom_hbond_angle_DHA
    _geom_hbond_publ_flag
    C18 H18 O13 2_646 0.95 2.64 3.419(3) 139.7 yes
    C30 H30A O36 1_565 0.98 2.36 3.314(3) 164.6 yes
    N15 H15A O33 3_566 0.93(4) 1.97(4) 2.854(3) 159(3) yes
    N15 H15A O34 3_566 0.93(4) 2.63(4) 3.327(3) 132(3) yes
    N15 H15A S32 3_566 0.93(4) 2.75(4) 3.612(2) 154(3) yes
    N15 H15B O34 1_465 0.85(4) 2.00(4) 2.830(3) 164(4) yes
    N22 H22A O31 4_475 0.83(3) 2.12(3) 2.928(3) 162(3) yes
    N22 H22B O33 3_566 0.83(3) 2.31(3) 3.018(3) 144(3) yes
    N23 H23 O36 . 0.99(4) 1.88(5) 2.836(3) 163(4) yes
    N23 H23 S32 . 0.99(4) 2.72(4) 3.683(2) 166(3) yes
    N25 H25A O28 . 0.87(4) 2.00(4) 2.827(3) 159(3) yes
    N25 H25A S27 . 0.87(4) 2.86(4) 3.558(2) 139(3) yes
    N25 H25B O29 2_746 0.83(3) 2.12(3) 2.931(3) 167(3) yes
    N26 H26A O31 2_746 0.85(4) 2.10(4) 2.916(3) 163(4) yes
    N26 H26A S27 2_746 0.85(4) 3.01(4) 3.799(2) 156(3) yes
    N26 H26B O29 1_545 0.89(4) 2.46(4) 2.925(3) 113(3) yes
    N26 H26B O36 . 0.89(4) 2.45(4) 3.174(3) 139(3) yes
    C30 H30B Cg(C) 1_545 0.98 2.96 3.405(3) 109 yes
_shelx_estimated_absorpt_T_min     0.424
_shelx_estimated_absorpt_T_max     0.782
_iucr_refine_instructions_details
;
TITL shelxt_a.res in P2(1)/c
    shelx.res
    created by SHELXL-2018/3 at 17:43:49 on 27-Jul-2021
CELL  1.54184  11.0631   9.7215  21.9271   90.000   96.746   90.000
ZERR     4.00   0.0001   0.0001   0.0003    0.000    0.001    0.000
LATT   1
SYMM  - X, 1/2 + Y, 1/2 - Z
SFAC  C    H    N    O    S
UNIT  84 100 20 32 8
MERG   2
EQIV $1 -x+1, y-1/2, -z+3/2
HTAB C18 O13_$1
EQIV $2 x, y+1, z
HTAB C30 O36_$2
EQIV $3 x-1, -y+3/2, z-1/2
HTAB N22 O31_$3
EQIV $4 -x+2, y-1/2, -z+3/2
HTAB N25 O29_$4
EQIV $5 -x, -y+1, -z+1
HTAB N22 O33_$5
HTAB N25 O28
HTAB N25 S27
EQIV $6 x, y-1, z
HTAB N26 O29_$6
HTAB N26 O36
HTAB N15 O33_$5
HTAB N15 O34_$5
HTAB N15 S32_$5
HTAB N26 O31_$4
HTAB N26 S27_$4
EQIV $7 x-1, y+1, z
HTAB N15 O34_$7
HTAB N23 O36
HTAB N23 S32
FMAP   2
PLAN   20
SIZE     0.100   0.300   0.400
ACTA
BOND
BOND   $H
LIST   4
L.S.  10
TEMP  -178.00
WGHT    0.032400    4.992100
FVAR       2.41663
C1    1    0.142234    0.558318    0.565228    11.00000    0.01362    0.01823 =
         0.03414   -0.00117   -0.00295    0.00169
C2    1    0.058034    0.589235    0.606203    11.00000    0.01628    0.02406 =
         0.03066    0.00184    0.00234   -0.00098
AFIX  43
H2    2    0.061778    0.544066    0.644799    11.00000   -1.20000
AFIX   0
C3    1   -0.030406    0.686495    0.589449    11.00000    0.01336    0.02529 =
         0.03238   -0.00280    0.00601    0.00001
AFIX  43
H3    2   -0.086637    0.710328    0.617287    11.00000   -1.20000
AFIX   0
C4    1   -0.038355    0.750466    0.532010    11.00000    0.01295    0.02243 =
         0.03192   -0.00348    0.00211   -0.00156
C5    1   -0.124146    0.855007    0.515784    11.00000    0.01411    0.02451 =
         0.03055   -0.00298    0.00472   -0.00180
AFIX  43
H5    2   -0.177017    0.883065    0.544597    11.00000   -1.20000
AFIX   0
C6    1   -0.133287    0.918375    0.458313    11.00000    0.01263    0.01944 =
         0.03587   -0.00107    0.00021   -0.00085
C7    1   -0.054464    0.876215    0.415621    11.00000    0.01842    0.02503 =
         0.02713    0.00115    0.00052   -0.00143
AFIX  43
H7    2   -0.060246    0.917718    0.376162    11.00000   -1.20000
AFIX   0
C8    1    0.030218    0.775638    0.431054    11.00000    0.01601    0.02167 =
         0.03013   -0.00306    0.00076    0.00227
AFIX  43
H8    2    0.081746    0.747936    0.401556    11.00000   -1.20000
AFIX   0
C9    1    0.043715    0.711592    0.489260    11.00000    0.01561    0.02485 =
         0.02558   -0.00122    0.00148   -0.00385
C10   1    0.135163    0.615110    0.507576    11.00000    0.01775    0.02241 =
         0.02773   -0.00122    0.00505   -0.00040
AFIX  43
H10   2    0.191808    0.589251    0.480271    11.00000   -1.20000
AFIX   0
C12   1    0.308011    0.476412    0.634567    11.00000    0.01377    0.01958 =
         0.02865   -0.00036    0.00505   -0.00143
C14   1   -0.221405    1.032581    0.444244    11.00000    0.01141    0.01870 =
         0.03027   -0.00124   -0.00005   -0.00284
C16   1    0.400549    0.365797    0.643134    11.00000    0.01259    0.02010 =
         0.02935    0.00191    0.00334   -0.00133
C17   1    0.475253    0.360013    0.698821    11.00000    0.01696    0.02552 =
         0.02435    0.00024    0.00179   -0.00374
AFIX  43
H17   2    0.466534    0.426978    0.729554    11.00000   -1.20000
AFIX   0
C18   1    0.563209    0.256330    0.709978    11.00000    0.01824    0.02194 =
         0.02585   -0.00014    0.00004   -0.00154
AFIX  43
H18   2    0.613450    0.252049    0.748167    11.00000   -1.20000
AFIX   0
C19   1    0.575791    0.159931    0.664340    11.00000    0.01437    0.02178 =
         0.02905    0.00198    0.00287   -0.00157
C20   1    0.501851    0.165804    0.608195    11.00000    0.01661    0.02503 =
         0.02899    0.00085    0.00100    0.00028
AFIX  43
H20   2    0.511470    0.100093    0.577062    11.00000   -1.20000
AFIX   0
C21   1    0.414507    0.267819    0.598141    11.00000    0.02087    0.02173 =
         0.02704   -0.00003    0.00687   -0.00207
AFIX  43
H21   2    0.363537    0.271047    0.560152    11.00000   -1.20000
AFIX   0
C24   1    0.775600    0.049941    0.698639    11.00000    0.01419    0.02560 =
         0.02474    0.00205    0.00568    0.00263
C30   1    0.710675    0.583250    0.769617    11.00000    0.01508    0.02859 =
         0.03008    0.00202    0.00353    0.00511
AFIX 137
H30A  2    0.661242    0.637008    0.738122    11.00000   -1.50000
H30B  2    0.734263    0.641357    0.805571    11.00000   -1.50000
H30C  2    0.663287    0.504665    0.781635    11.00000   -1.50000
AFIX   0
C35   1    0.629254   -0.416742    0.570389    11.00000    0.01943    0.02248 =
         0.03593    0.00142    0.00042    0.00229
AFIX 137
H35A  2    0.717501   -0.403331    0.578279    11.00000   -1.50000
H35B  2    0.607172   -0.441466    0.527188    11.00000   -1.50000
H35C  2    0.604676   -0.490755    0.596665    11.00000   -1.50000
AFIX   0
N15   3   -0.303334    1.056545    0.482042    11.00000    0.01692    0.02260 =
         0.03244    0.00622    0.00540    0.00373
N22   3   -0.217548    1.112767    0.396418    11.00000    0.01486    0.02170 =
         0.02798    0.00038    0.00367    0.00190
N23   3    0.657333    0.047468    0.673773    11.00000    0.01370    0.02453 =
         0.03338   -0.00012   -0.00119    0.00274
N25   3    0.836476    0.163144    0.710944    11.00000    0.01604    0.01873 =
         0.03783    0.00349    0.00367    0.00279
N26   3    0.828349   -0.071775    0.708247    11.00000    0.01458    0.02021 =
         0.04086    0.00051    0.00343    0.00140
O11   4    0.233873    0.461894    0.579933    11.00000    0.01421    0.02379 =
         0.02667   -0.00278    0.00023    0.00215
O13   4    0.296559    0.568436    0.670191    11.00000    0.01836    0.02703 =
         0.03099   -0.00234    0.00188    0.00288
O28   4    0.801549    0.446022    0.684744    11.00000    0.02340    0.02019 =
         0.02640   -0.00098    0.00214    0.00130
O29   4    0.913269    0.645117    0.728541    11.00000    0.02025    0.02004 =
         0.03579    0.00365    0.00588   -0.00045
O31   4    0.907335    0.436034    0.787857    11.00000    0.01358    0.02362 =
         0.02884    0.00596    0.00120    0.00450
O33   4    0.425060   -0.292123    0.573309    11.00000    0.01264    0.02484 =
         0.05469    0.00658    0.00268    0.00061
O34   4    0.591930   -0.157244    0.545954    11.00000    0.02879    0.02143 =
         0.03575    0.00670    0.01016    0.00047
O36   4    0.591905   -0.231381    0.650572    11.00000    0.03980    0.02255 =
         0.02819    0.00130   -0.00382    0.00105
S27   5    0.842515    0.523337    0.739953    11.00000    0.01241    0.01842 =
         0.02636    0.00185    0.00345    0.00172
S32   5    0.554483   -0.263339    0.586631    11.00000    0.01168    0.01668 =
         0.02805    0.00253    0.00213    0.00067
H22A  2   -0.167948    1.102151    0.370997    11.00000    0.01698
H25B  2    0.902009    0.162123    0.733275    11.00000    0.01889
H22B  2   -0.266295    1.177199    0.389661    11.00000    0.01870
H25A  2    0.805913    0.243522    0.701589    11.00000    0.03941
H26B  2    0.786703   -0.149968    0.702480    11.00000    0.04455
H15A  2   -0.353660    1.131950    0.472501    11.00000    0.04336
H26A  2    0.904958   -0.077736    0.716746    11.00000    0.05058
H15B  2   -0.322647    0.993920    0.506312    11.00000    0.04343
H23   2    0.627071   -0.042472    0.657712    11.00000    0.06161
HKLF 4
REM  shelxt_a.res in P2(1)/c
REM wR2 = 0.1259, GooF = S = 1.070, Restrained GooF = 1.070 for all data
REM R1 = 0.0545 for 4457 Fo > 4sig(Fo) and 0.0575 for all 4675 data
REM 363 parameters refined using 0 restraints
END
WGHT      0.0324      4.9923
REM Highest difference peak  0.636,  deepest hole -0.518,  1-sigma level  0.074
Q1    1   0.0904  0.5093  0.6418  11.00000  0.05    0.64
Q2    1   0.6269  0.0971  0.6188  11.00000  0.05    0.60
Q3    1   0.6577 -0.2270  0.6290  11.00000  0.05    0.56
Q4    1   0.0469  0.6421  0.5450  11.00000  0.05    0.50
Q5    1  -0.0780  0.8413  0.4731  11.00000  0.05    0.49
Q6    1   0.3447  0.3349  0.5791  11.00000  0.05    0.48
Q7    1   0.3475  0.4595  0.6762  11.00000  0.05    0.45
Q8    1   0.4998  0.2981  0.6692  11.00000  0.05    0.44
Q9    1   0.6835  0.1508  0.6795  11.00000  0.05    0.44
Q10   1  -0.1360  0.9394  0.4174  11.00000  0.05    0.43
Q11   1   0.9090  0.5160  0.7983  11.00000  0.05    0.43
Q12   1   0.6242  0.2229  0.7017  11.00000  0.05    0.43
Q13   1   0.4615 -0.2622  0.6223  11.00000  0.05    0.42
Q14   1   0.3193  0.4132  0.6098  11.00000  0.05    0.42
Q15   1   0.4849 -0.2734  0.5330  11.00000  0.05    0.38
Q16   1   0.7844  0.5178  0.6835  11.00000  0.05    0.35
Q17   1   0.4215  0.4178  0.7057  11.00000  0.05    0.33
Q18   1   0.0795  0.6574  0.4896  11.00000  0.05    0.32
Q19   1   0.5658 -0.1361  0.5845  11.00000  0.05    0.32
Q20   1   0.5316  0.1399  0.5774  11.00000  0.05    0.31
;
