# Supplementary material for: Crystal structure of nafamostat dimesylate
Source: Acta Crystallogr E Crystallogr Commun. 2021 Sep 10;77(Pt 10):999–1002. doi: 10.1107/S2056989021009245 (PMC8491525; doi:10.1107/S2056989021009245)
Supplement: Supplementary file 2 [file e-77-00999-Isup2.hkl]

#
# h,k,l, Fc-squared, Fo-squared, sigma(Fo-squared), status flag
#
data_I
_shelx_title ' shelxt_a.res in P2(1)/c'
_shelx_refln_list_code          4
_shelx_F_calc_maximum      324.21
_exptl_crystal_F_000      1128.00
_reflns_d_resolution_high  0.8026

loop_
 _space_group_symop_operation_xyz
 'x, y, z'
 '-x, y+1/2, -z+1/2'
 '-x, -y, -z'
 'x, -y-1/2, z-1/2'

_cell_length_a    11.0631
_cell_length_b     9.7215
_cell_length_c    21.9271
_cell_angle_alpha  90.000
_cell_angle_beta   96.746
_cell_angle_gamma  90.000

_shelx_F_squared_multiplier     1.000

loop_
 _refln_index_h
 _refln_index_k
 _refln_index_l
 _refln_F_squared_calc
 _refln_F_squared_meas
 _refln_F_squared_sigma
 _refln_observed_status
   1   0   0         10.61          4.67         2.54 o
   2   0   0        958.69       1195.62        32.12 o
   3   0   0       9653.72       9390.90       332.42 o
   4   0   0       5285.06       5789.90       284.52 o
   5   0   0       3215.42       2728.52       109.85 o
   6   0   0       1358.27       1322.20        39.42 o
   7   0   0       4153.92       3766.07       142.85 o
   8   0   0       5306.86       5202.51       245.37 o
   9   0   0         34.44         26.19         3.73 o
  10   0   0        807.53        791.01        30.26 o
  11   0   0       2311.67       2586.55       207.73 o
  12   0   0         56.21        105.97         9.88 o
  13   0   0        289.04        275.62        25.89 o
   1   1   0        290.00        358.67        11.38 o
   2   1   0       5328.09       5314.72       160.50 o
   3   1   0      11925.62      11908.91       350.41 o
   4   1   0        674.99        589.05        20.30 o
   5   1   0        961.33        839.29        25.61 o
   6   1   0        327.93        337.30         9.01 o
   7   1   0        198.92        224.02         7.39 o
   8   1   0         42.17         50.75         2.36 o
   9   1   0        101.32         70.49         3.20 o
  10   1   0        123.04        110.07         5.01 o
  11   1   0         19.78          9.91         2.86 o
  12   1   0         11.02         17.54         3.25 o
  13   1   0         10.01         10.81         4.43 o
   0   2   0       1352.70       1199.48        43.53 o
   1   2   0      16173.32      17214.95       409.90 o
   2   2   0      89378.78      90167.99      2155.05 o
   3   2   0       1200.83       1335.15        41.06 o
   4   2   0        491.45        498.14        15.94 o
   5   2   0       4467.65       4572.78       151.89 o
   6   2   0       8426.51       8153.42       307.41 o
   7   2   0       2186.84       2279.60        73.09 o
   8   2   0       1090.53       1068.71        31.19 o
   9   2   0        631.07        585.09        18.23 o
  10   2   0        232.08        259.35         9.87 o
  11   2   0        120.91        114.55         6.71 o
  12   2   0        120.23         80.17         6.46 o
  13   2   0       2964.85       2807.20       239.30 o
   1   3   0       1994.22       1912.19        56.23 o
   2   3   0        556.79        481.64        16.67 o
   3   3   0         17.79         54.86         3.43 o
   4   3   0         59.15         50.53         3.43 o
   5   3   0       1703.83       1602.32        43.51 o
   6   3   0         87.68         67.76         3.25 o
   7   3   0        196.81        175.16         6.40 o
   8   3   0       1727.20       1791.63        57.32 o
   9   3   0        756.40        799.87        27.43 o
  10   3   0        768.95        783.06        28.49 o
  11   3   0         41.61         47.88         4.65 o
  12   3   0         98.22        103.22         6.98 o
  13   3   0        554.31        493.01        28.66 o
   0   4   0       1411.78       1382.46        56.11 o
   1   4   0       2597.88       2556.14        90.75 o
   2   4   0        141.22        161.16         6.48 o
   3   4   0         81.63        118.48         5.87 o
   4   4   0        510.63        522.99        16.34 o
   5   4   0       2964.38       2886.01       106.65 o
   6   4   0          8.43         19.23         1.91 o
   7   4   0       2400.10       2384.07        84.25 o
   8   4   0       2035.34       2042.26        73.48 o
   9   4   0        822.10        885.36        27.57 o
  10   4   0       2174.82       2205.22        89.46 o
  11   4   0         53.37         68.32         4.64 o
  12   4   0         12.94         16.42         3.70 o
   1   5   0        310.29        322.17        14.25 o
   2   5   0        259.01        246.99         8.66 o
   3   5   0          3.77          5.19         1.46 o
   4   5   0       6943.69       6464.43       277.28 o
   5   5   0        245.79        267.67        10.07 o
   6   5   0        732.44        703.42        24.89 o
   7   5   0        549.54        682.39        20.66 o
   8   5   0       1400.90       1481.40        52.17 o
   9   5   0        619.81        711.17        22.30 o
  10   5   0         24.63         16.85         3.08 o
  11   5   0       1708.75       1836.36        78.58 o
  12   5   0         40.77         45.95         4.25 o
   0   6   0       4407.83       4138.27       170.44 o
   1   6   0        185.38        249.71         9.40 o
   2   6   0         71.90         68.55         3.85 o
   3   6   0        531.93        521.73        17.65 o
   4   6   0         83.36         88.41         4.44 o
   6   6   0        790.49        759.40        25.05 o
   7   6   0        182.31        256.62        11.89 o
   8   6   0       1090.22       1118.60        37.05 o
   9   6   0        753.16        824.04        26.48 o
  10   6   0        189.64        213.73         9.52 o
  11   6   0        277.93        231.13         9.47 o
   1   7   0        167.78        138.45         5.95 o
   2   7   0       1990.58       1845.62        64.49 o
   3   7   0        799.18        741.75        24.59 o
   4   7   0        114.63         99.95         4.96 o
   5   7   0        966.68       1105.07        43.23 o
   6   7   0         37.45        113.85         6.95 o
   7   7   0         27.28         35.26         3.28 o
   8   7   0        363.79        360.14        14.18 o
   9   7   0        276.92        283.93        11.25 o
  10   7   0         13.43         34.76         2.98 o
  11   7   0          3.93         23.66         5.52 o
   0   8   0         20.90         38.42         6.75 o
   1   8   0        634.29        689.78        28.47 o
   2   8   0       2159.28       2159.98        94.92 o
   3   8   0        269.06        321.05        12.05 o
   4   8   0         27.91         67.61         5.32 o
   5   8   0        327.78        372.49        15.33 o
   6   8   0        451.90        475.27        20.25 o
   7   8   0        323.05        320.19        14.00 o
   8   8   0        130.42        190.26         8.92 o
   9   8   0         92.47         78.74         5.68 o
  10   8   0        545.49        518.30        25.57 o
   1   9   0       1086.92       1017.42        61.28 o
   2   9   0         37.41         32.36         4.73 o
   3   9   0       1941.54       1883.65        89.29 o
   4   9   0        166.54        265.40        12.74 o
   5   9   0        420.77        483.77        21.48 o
   6   9   0        489.72        495.22        29.43 o
   7   9   0        166.70        180.68        14.46 o
   8   9   0        264.01        307.21        16.68 o
   9   9   0         37.62         58.18        14.68 o
   0  10   0       4010.34       4261.45       647.10 o
   1  10   0        544.81        585.11        35.52 o
   2  10   0         28.50         43.44        15.48 o
   3  10   0        363.06        423.52        22.73 o
   4  10   0         16.08         20.04         4.82 o
   5  10   0          9.32         17.55         7.71 o
   6  10   0        185.44        214.07        17.41 o
   7  10   0         38.36         33.84         6.74 o
   1  11   0        148.20        136.28        29.49 o
   2  11   0        323.57        315.76        28.77 o
   3  11   0        328.12        365.61        33.11 o
   4  11   0         86.52         76.96        11.08 o
 -13   1   1        162.91        141.63        28.78 o
 -12   1   1        106.75         99.18         6.40 o
 -11   1   1        192.48        218.49         8.41 o
 -10   1   1         55.08         51.31         3.43 o
  -9   1   1        145.17        165.13         5.54 o
  -8   1   1          5.39         40.66         2.07 o
  -7   1   1        223.04        255.88         7.18 o
  -6   1   1         48.36         56.06         2.15 o
  -5   1   1        960.87        929.20        27.89 o
  -4   1   1          3.34         23.11         2.40 o
  -3   1   1         21.52          8.91         2.78 o
  -2   1   1      10596.81      11684.56       394.25 o
  -1   1   1         11.20          9.05         3.09 o
   0   1   1         40.20         43.45         2.52 o
   1   1   1         52.26         73.06         4.89 o
   2   1   1      15615.64      16117.12       531.59 o
   3   1   1        850.10        826.56        26.34 o
   4   1   1         12.30          5.93         1.72 o
   5   1   1         90.99         58.42         4.07 o
   6   1   1         15.03         34.40         1.55 o
   7   1   1         33.84         21.48         1.54 o
   8   1   1         39.01         51.59         2.62 o
   9   1   1        165.12        152.72         5.33 o
  10   1   1       1199.74       1135.08        48.49 o
  11   1   1          4.28          8.30         3.14 o
  12   1   1         19.89         18.56         3.27 o
  13   1   1         19.88         14.72         4.63 o
 -13   2   1        290.25        272.10        38.34 o
 -12   2   1        132.86        129.00         8.68 o
 -11   2   1         34.89         32.82         4.79 o
 -10   2   1        860.23        845.36        28.47 o
  -9   2   1        401.88        416.66        12.79 o
  -8   2   1       2310.53       2184.31        68.71 o
  -7   2   1        868.84        861.71        25.37 o
  -6   2   1       1574.78       1555.38        46.37 o
  -5   2   1        576.87        620.33        21.29 o
  -4   2   1        226.04        258.13        12.50 o
  -3   2   1        528.27        588.01        21.29 o
  -2   2   1       5025.37       5448.32       211.61 o
  -1   2   1       1445.24       1560.98        52.00 o
   0   2   1       5468.82       5481.29       146.25 o
   1   2   1       1295.46       1550.09        49.93 o
   2   2   1       9592.25      10061.80       277.28 o
   3   2   1      11692.96      12322.43       368.26 o
   4   2   1         99.93        142.61         5.36 o
   5   2   1       4792.37       4486.53       181.54 o
   6   2   1        256.61        328.46        15.14 o
   7   2   1        358.69        358.76        10.83 o
   8   2   1        578.85        582.97        19.81 o
   9   2   1        229.53        256.06         8.98 o
  10   2   1        388.18        407.66        14.32 o
  11   2   1        131.76        156.85         8.03 o
  12   2   1         21.66         48.14         4.67 o
  13   2   1        227.84        207.96        15.86 o
 -13   3   1        270.71        223.14        17.16 o
 -12   3   1        415.15        439.29        29.30 o
 -11   3   1         26.80         45.70         5.31 o
 -10   3   1        676.22        705.19        26.15 o
  -9   3   1        244.74        283.61        10.47 o
  -8   3   1       1022.00       1103.45        35.26 o
  -7   3   1        235.23        281.57         8.86 o
  -6   3   1        138.14        125.30         5.72 o
  -5   3   1       1861.69       1704.32        47.97 o
  -4   3   1       8932.36       8698.21       306.42 o
  -3   3   1       5400.37       5667.92       154.27 o
  -2   3   1       1742.96       1346.21        42.68 o
  -1   3   1        955.56       1066.72        31.59 o
   0   3   1        777.46        854.34        26.16 o
   1   3   1        808.36        783.97        24.95 o
   2   3   1         34.58         72.01         4.25 o
   3   3   1        279.40        233.19        11.51 o
   4   3   1       9703.96       9721.63       382.39 o
   5   3   1       1504.76       1503.73        43.95 o
   6   3   1         83.88         91.94         4.10 o
   7   3   1         92.54        109.47         5.50 o
   8   3   1       4216.89       4196.88       176.97 o
   9   3   1        117.34        101.54         5.54 o
  10   3   1         16.59         17.73         3.41 o
  11   3   1        806.65        685.35        38.80 o
  12   3   1         36.08         47.01         7.73 o
  13   3   1        264.15        263.39        17.71 o
 -12   4   1        457.34        460.27        19.92 o
 -11   4   1        265.09        284.10        10.95 o
 -10   4   1         54.89         70.28         4.73 o
  -9   4   1       1343.08       1407.12        46.99 o
  -8   4   1          2.16         12.25         2.66 o
  -7   4   1         25.32         52.45         3.72 o
  -6   4   1       1568.29       1614.13        52.87 o
  -5   4   1         32.24         32.48         2.35 o
  -4   4   1        109.50         74.28         4.26 o
  -3   4   1        907.51        887.41        33.12 o
  -2   4   1       7858.75       7607.80       243.47 o
  -1   4   1         97.32        108.18         5.93 o
   0   4   1        448.69        505.61        17.62 o
   1   4   1       4315.31       4885.19       156.72 o
   2   4   1       1003.82       1085.58        51.11 o
   3   4   1       4661.89       4668.79       163.80 o
   4   4   1        203.24        249.02         8.24 o
   5   4   1        548.09        659.20        21.48 o
   6   4   1          7.88         34.88         2.57 o
   7   4   1       2725.29       2506.57        89.82 o
   8   4   1       1278.35       1469.75        46.00 o
   9   4   1         15.42         18.85         3.00 o
  10   4   1        681.92        659.16        22.27 o
  11   4   1        334.77        370.75        14.23 o
  12   4   1          1.87          5.49         3.31 o
 -12   5   1          7.70          6.36         3.11 o
 -11   5   1        207.50        247.03        11.00 o
 -10   5   1          7.66         18.34         2.85 o
  -9   5   1          5.51         39.14         3.10 o
  -8   5   1       1651.58       1608.63        60.00 o
  -7   5   1        253.50        319.53        10.33 o
  -6   5   1         10.27         16.07         2.13 o
  -5   5   1        709.43        680.93        20.24 o
  -4   5   1       1185.47       1129.25        41.97 o
  -3   5   1        100.10         82.39         7.01 o
  -2   5   1        313.89        307.37        10.32 o
  -1   5   1         55.29        101.53         4.76 o
   0   5   1       1109.06       1002.06        32.96 o
   1   5   1          0.52         13.69         2.01 o
   2   5   1       1648.89       1681.67        52.02 o
   3   5   1         56.07         61.82         3.55 o
   4   5   1         27.42         55.58         4.40 o
   5   5   1        210.39        210.31         7.30 o
   6   5   1        624.27        647.27        19.22 o
   7   5   1       2011.86       2010.84        67.54 o
   8   5   1         41.31         49.13         4.37 o
   9   5   1       1262.83       1287.36        43.29 o
  10   5   1        631.10        613.74        26.49 o
  11   5   1        362.44        358.43        17.16 o
  12   5   1        117.98        118.61         8.01 o
 -11   6   1         72.61         95.40         5.45 o
 -10   6   1        129.41        167.40         7.43 o
  -9   6   1         86.76        109.86         5.18 o
  -8   6   1          3.72         14.28         2.51 o
  -7   6   1       1185.23       1188.86        37.98 o
  -6   6   1        580.42        626.02        22.37 o
  -5   6   1        522.15        580.04        18.29 o
  -4   6   1        165.32        181.78         7.98 o
  -3   6   1        308.88        400.60        17.84 o
  -2   6   1         28.70         22.06         2.49 o
  -1   6   1         61.79         81.38         5.62 o
   0   6   1        362.62        312.25        10.79 o
   1   6   1       2264.35       2051.88        68.40 o
   2   6   1         45.23         35.58         3.05 o
   3   6   1        107.57        105.11         7.96 o
   4   6   1        464.68        481.02        15.83 o
   5   6   1          3.46          6.09         2.75 o
   6   6   1       1641.04       1395.50        46.83 o
   7   6   1        411.27        481.35        15.28 o
   8   6   1        366.92        334.85        11.54 o
   9   6   1        292.92        297.29        11.58 o
  10   6   1       1814.16       1721.49        71.42 o
  11   6   1         82.18         54.56         3.77 o
 -11   7   1        447.50        435.71        49.52 o
 -10   7   1        251.81        278.50        13.47 o
  -9   7   1         46.34         58.72         3.99 o
  -8   7   1          0.61         16.65         2.78 o
  -7   7   1        143.66        138.43         6.24 o
  -6   7   1         82.88         61.51         7.06 o
  -5   7   1          8.61         21.65         3.44 o
  -4   7   1         39.73         48.42         3.55 o
  -3   7   1        224.20        188.21        14.18 o
  -2   7   1       2063.49       1931.10        70.95 o
  -1   7   1         22.15         22.52         2.99 o
   0   7   1       2080.79       2081.52        73.66 o
   1   7   1       1186.74       1183.58        40.97 o
   2   7   1         19.00         44.72         3.56 o
   3   7   1         32.27         55.77         4.95 o
   4   7   1        111.31        104.33         6.08 o
   5   7   1       1323.04       1340.45        58.63 o
   6   7   1       1007.19        943.69        36.75 o
   7   7   1          0.29          9.65         3.30 o
   8   7   1        990.87       1050.33        41.53 o
   9   7   1          7.71          8.48         2.96 o
  10   7   1        193.88        191.53         8.33 o
  11   7   1        273.98        205.93        17.57 o
 -10   8   1         44.11         25.23         4.00 o
  -9   8   1        427.90        352.87        15.67 o
  -8   8   1         56.28         65.06         5.27 o
  -7   8   1         81.15         96.50         7.10 o
  -6   8   1        704.83        670.14        31.44 o
  -5   8   1        122.91        124.27         7.89 o
  -4   8   1        405.56        435.63        15.83 o
  -3   8   1       2473.39       2587.99       107.55 o
  -2   8   1         73.01         66.76         4.66 o
  -1   8   1       1629.61       1568.14        67.69 o
   0   8   1        440.32        495.14        20.42 o
   1   8   1         19.89         37.68         4.03 o
   2   8   1        477.39        408.11        18.56 o
   3   8   1        343.31        344.86        13.72 o
   4   8   1       2261.02       2226.52        98.13 o
   5   8   1        110.60         81.60         6.54 o
   6   8   1        213.48        291.37        11.57 o
   7   8   1         54.41         68.06         4.87 o
   8   8   1          1.30          2.87         2.89 o
   9   8   1        167.90        190.26         9.83 o
  10   8   1        315.43        300.14        17.48 o
  -9   9   1         20.08         31.75         6.98 o
  -8   9   1        265.21        322.67        23.70 o
  -7   9   1          7.76         10.80         4.54 o
  -6   9   1          3.62         25.49         4.12 o
  -5   9   1          0.09         17.47         5.13 o
  -4   9   1         60.97         71.09         8.47 o
  -3   9   1          1.54         36.46         4.57 o
  -2   9   1        397.68        432.11        19.16 o
  -1   9   1       2707.55       2597.39       162.24 o
   0   9   1        925.44        974.28        56.15 o
   1   9   1        165.92        174.45        16.08 o
   2   9   1        330.60        354.91        20.62 o
   3   9   1        212.21        281.23        17.38 o
   4   9   1        961.78        861.51        36.95 o
   5   9   1        136.75        167.11        11.19 o
   6   9   1        410.70        435.23        28.87 o
   7   9   1       1332.56       1406.45        89.09 o
   8   9   1        104.03         99.18         7.09 o
   9   9   1        402.46        376.42        26.21 o
  -7  10   1        135.44        113.06        11.63 o
  -6  10   1         27.96         21.63         4.74 o
  -5  10   1        238.33        263.79        13.86 o
  -4  10   1       1263.42       1258.30        79.21 o
  -3  10   1        858.78        876.15        46.61 o
  -2  10   1          3.65          9.74         6.33 o
  -1  10   1       1848.10       1829.85       151.17 o
   0  10   1          9.96         74.62        12.96 o
   1  10   1         42.54         76.58        22.31 o
   2  10   1         73.78         73.64         8.73 o
   3  10   1        566.80        582.28        32.90 o
   4  10   1         18.11         15.73         4.99 o
   5  10   1         87.70        103.11        16.47 o
   6  10   1        526.74        618.92        60.85 o
   7  10   1          0.71          9.37         5.14 o
  -5  11   1         15.30         41.26         9.79 o
  -4  11   1          7.88         30.93         8.60 o
  -3  11   1        872.68        814.34        75.99 o
  -2  11   1        111.22        120.86        14.66 o
  -1  11   1        185.59        161.18        17.61 o
   0  11   1         59.51         45.26         6.41 o
   1  11   1        590.58        552.41        35.29 o
   2  11   1        488.57        516.77        33.10 o
   3  11   1        346.08        340.40        30.59 o
   4  11   1          3.73          8.73         5.45 o
 -13   0   2       1119.22        969.51        93.78 o
 -12   0   2      13255.69      13425.83      3003.19 o
 -11   0   2       1171.29       1242.90        58.25 o
 -10   0   2        259.18        282.00        14.02 o
  -9   0   2        235.82        253.14         9.29 o
  -8   0   2        611.40        498.73        15.47 o
  -7   0   2        903.20        867.37        26.91 o
  -6   0   2       4016.86       4114.62       136.65 o
  -5   0   2       2072.61       2305.22        85.86 o
  -4   0   2      15440.47      15937.62       614.49 o
  -3   0   2         22.47          4.83         2.94 o
  -2   0   2      21519.25      21848.77       772.74 o
  -1   0   2       1096.70        874.35        91.26 o
   0   0   2          2.65          7.68         3.56 o
   1   0   2        756.33        827.37        45.77 o
   2   0   2       2782.90       2493.04        88.92 o
   3   0   2      32996.05      31162.66       916.83 o
   4   0   2       2094.43       2046.06        81.10 o
   5   0   2        370.23        296.46        14.72 o
   6   0   2        698.43        591.23        18.03 o
   7   0   2       2660.07       2815.91        96.61 o
   8   0   2        862.24       1010.22        35.14 o
   9   0   2       2881.20       2747.08       116.04 o
  10   0   2        360.09        360.32        17.49 o
  11   0   2       4786.47       5078.85       431.15 o
  12   0   2          0.32         27.41         5.94 o
  13   0   2        699.69        572.33        53.68 o
 -13   1   2          4.27          9.30         4.24 o
 -12   1   2          3.51          5.26         4.02 o
 -11   1   2        170.12        139.54         6.50 o
 -10   1   2          6.85         27.05         2.66 o
  -9   1   2        860.49        809.38        23.33 o
  -8   1   2       1083.43       1051.53        33.39 o
  -7   1   2        924.89        869.92        25.61 o
  -6   1   2       1944.61       1931.11        53.72 o
  -5   1   2        746.66        700.79        21.49 o
  -4   1   2       4273.26       4473.38       136.22 o
  -3   1   2       2134.93       2277.55        73.85 o
  -2   1   2        502.14        511.18        21.61 o
  -1   1   2        118.77        146.88         8.71 o
   0   1   2       3554.01       3498.59       115.35 o
   1   1   2        916.81        972.33        42.35 o
   2   1   2       1919.88       1951.32        52.94 o
   3   1   2        959.55        924.38        38.38 o
   4   1   2        709.62        627.43        20.49 o
   5   1   2        139.88        214.36         8.63 o
   6   1   2       1238.92       1318.98        34.76 o
   7   1   2       1026.72       1132.89        35.16 o
   8   1   2        722.69        803.37        22.79 o
   9   1   2        728.25        824.41        24.76 o
  10   1   2       1182.75       1264.44        44.47 o
  11   1   2        777.96        779.07        29.00 o
  12   1   2       1276.00       1238.02        58.81 o
  13   1   2        430.87        374.95        51.05 o
 -13   2   2        255.60        274.41        22.01 o
 -12   2   2         30.51         30.02         4.66 o
 -11   2   2          8.19         21.90         3.56 o
 -10   2   2       2492.02       2718.00       105.53 o
  -9   2   2        613.78        520.26        15.73 o
  -8   2   2       1462.42       1372.52        40.70 o
  -7   2   2          9.80         20.03         1.79 o
  -6   2   2       4020.93       3881.17       121.62 o
  -5   2   2       3729.47       3458.57       117.80 o
  -4   2   2        602.49        780.14        34.16 o
  -3   2   2       3262.04       3444.94       120.37 o
  -2   2   2        995.12        942.04        35.12 o
  -1   2   2        200.75        211.29         8.75 o
   0   2   2      16135.79      16065.38       453.22 o
   1   2   2      15435.96      16150.03       414.40 o
   2   2   2       2410.49       2867.59        89.25 o
   3   2   2       1145.11       1363.53        47.01 o
   4   2   2         59.19        129.31         7.31 o
   5   2   2       9309.01       8816.14       337.28 o
   6   2   2         52.23         68.19         3.08 o
   7   2   2       2134.37       1949.35        59.94 o
   8   2   2        623.09        673.15        20.95 o
   9   2   2        249.81        303.05         9.84 o
  10   2   2          6.91         21.94         3.41 o
  11   2   2        113.16         99.93         7.02 o
  12   2   2         44.89         61.79         5.23 o
  13   2   2        536.85        529.94        78.72 o
 -13   3   2        218.44        222.52        13.73 o
 -12   3   2         72.86         72.45         5.39 o
 -11   3   2        127.55        147.91         9.09 o
 -10   3   2        990.24       1075.28        41.50 o
  -9   3   2       1398.87       1456.55        52.68 o
  -8   3   2         44.12         64.01         3.42 o
  -7   3   2       3231.80       3142.64       110.42 o
  -6   3   2       4423.55       4009.81       128.22 o
  -5   3   2        582.50        602.84        20.23 o
  -4   3   2        354.00        401.84        16.11 o
  -3   3   2        215.14        201.55        12.30 o
  -2   3   2       1780.62       1472.02        52.45 o
  -1   3   2       2948.30       3078.27        88.76 o
   0   3   2        636.56        727.10        24.96 o
   1   3   2      10537.63      10986.34       331.79 o
   2   3   2       1363.83       1264.10        35.33 o
   3   3   2        497.67        420.89        14.90 o
   4   3   2       2964.08       2946.35       119.58 o
   5   3   2        793.19        670.08        19.36 o
   6   3   2        636.10        663.09        21.14 o
   7   3   2        618.84        571.70        17.60 o
   8   3   2       1804.92       1863.65        64.53 o
   9   3   2        683.74        760.83        27.49 o
  10   3   2         85.53        120.31         6.49 o
  11   3   2        417.79        445.13        18.23 o
  12   3   2          1.46          6.09         3.68 o
  13   3   2          5.77          5.74         5.34 o
 -12   4   2        283.44        275.72        12.48 o
 -11   4   2        341.03        420.08        14.76 o
 -10   4   2         98.57        100.10         5.20 o
  -9   4   2         16.81         48.61         3.98 o
  -8   4   2        425.99        490.52        18.60 o
  -7   4   2       2761.09       2629.37        91.32 o
  -6   4   2       1262.03       1258.51        38.85 o
  -5   4   2       3186.87       2965.96       101.93 o
  -4   4   2       6487.87       6188.41       209.72 o
  -3   4   2         89.68         65.09         3.13 o
  -2   4   2       1711.47       1613.61        44.36 o
  -1   4   2       1053.38        809.40        26.73 o
   0   4   2          6.93          8.46         2.14 o
   1   4   2        123.46        141.18         7.67 o
   2   4   2       1316.45       1247.48        69.13 o
   3   4   2       7662.41       6891.03       260.60 o
   4   4   2       1617.67       1712.45        51.51 o
   5   4   2        958.13        947.32        31.23 o
   6   4   2        991.27        925.15        28.18 o
   7   4   2         99.78        150.61         6.94 o
   8   4   2        708.89        680.19        20.49 o
   9   4   2        953.79       1042.68        35.27 o
  10   4   2        128.81        185.74         9.58 o
  11   4   2        146.00        131.98         7.04 o
  12   4   2          8.88         15.48         4.78 o
 -12   5   2        352.81        366.33        17.56 o
 -11   5   2        477.64        551.28        20.09 o
 -10   5   2        105.10        138.98         6.29 o
  -9   5   2        533.25        497.01        15.48 o
  -8   5   2       7634.91       7791.87       575.72 o
  -7   5   2        306.55        277.57         9.71 o
  -6   5   2          1.28          5.19         2.00 o
  -5   5   2       1584.73       1519.16        45.31 o
  -4   5   2         18.26         22.11         2.67 o
  -3   5   2        200.86        197.17         8.96 o
  -2   5   2       1389.59       1386.98        45.55 o
  -1   5   2       2239.41       2161.93        71.84 o
   0   5   2       2069.53       1905.57        57.80 o
   1   5   2       1558.15       1467.04        45.22 o
   2   5   2       6770.65       6670.11       250.90 o
   3   5   2       1435.86       1434.26        45.16 o
   4   5   2        868.02        839.10        26.66 o
   5   5   2       4737.74       4716.39       195.37 o
   6   5   2        238.12        261.06        11.51 o
   7   5   2       2249.57       2305.30        79.55 o
   8   5   2       2258.04       2242.94        79.27 o
   9   5   2        108.59        113.61         6.84 o
  10   5   2        271.51        268.10        10.14 o
  11   5   2          5.13         21.22         3.29 o
  12   5   2        553.35        480.13        27.52 o
 -11   6   2          2.85         22.19         2.85 o
 -10   6   2       1375.49       1436.29        54.20 o
  -9   6   2        338.54        333.59        11.12 o
  -8   6   2        350.41        378.63        13.25 o
  -7   6   2          0.25         10.14         2.35 o
  -6   6   2        756.18        773.09        25.84 o
  -5   6   2        283.11        282.32         9.59 o
  -4   6   2        180.75        138.06         8.61 o
  -3   6   2        766.24        681.57        30.18 o
  -2   6   2       2875.31       2523.67        92.53 o
  -1   6   2        761.98        716.81        22.30 o
   0   6   2        965.96        863.76        26.81 o
   1   6   2        450.73        462.94        18.96 o
   2   6   2        407.63        334.12        11.63 o
   3   6   2        345.36        323.59        11.71 o
   4   6   2       2289.45       2007.24        79.01 o
   5   6   2        331.44        335.22        14.96 o
   6   6   2        529.75        656.42        27.02 o
   7   6   2       1016.93       1023.54        31.95 o
   8   6   2        462.95        440.17        14.71 o
   9   6   2         15.00         14.34         3.46 o
  10   6   2       1293.41       1438.10        57.37 o
  11   6   2         19.51         35.49         3.98 o
 -11   7   2        164.67        118.93         7.07 o
 -10   7   2        171.63        208.16         9.61 o
  -9   7   2        947.01        976.22        36.76 o
  -8   7   2          7.61          5.45         2.40 o
  -7   7   2        143.00        183.66         7.51 o
  -6   7   2        470.75        441.28        15.68 o
  -5   7   2          0.34          2.51         2.97 o
  -4   7   2          5.21          9.06         2.93 o
  -3   7   2          6.60          5.28         2.63 o
  -2   7   2         28.04         60.44         4.55 o
  -1   7   2        728.61        766.36        26.49 o
   0   7   2       1685.62       1658.59        56.68 o
   1   7   2       1307.20       1329.31        46.83 o
   2   7   2        262.82        256.28         9.64 o
   3   7   2       1303.53       1187.94        40.47 o
   4   7   2        906.61        954.08        33.78 o
   5   7   2        112.72        145.93        12.69 o
   6   7   2        340.54        322.84        17.75 o
   7   7   2       1268.75       1241.41        49.74 o
   8   7   2        935.34        972.66        34.49 o
   9   7   2        180.50        222.48         9.82 o
  10   7   2         47.31         57.69         4.36 o
  11   7   2        512.35        958.36       124.75 o
 -10   8   2          4.36         27.58         3.63 o
  -9   8   2        175.30        158.88         7.79 o
  -8   8   2        109.89        119.32         7.00 o
  -7   8   2         86.39        120.70         8.28 o
  -6   8   2       1346.28       1445.53        84.78 o
  -5   8   2        235.58        245.27        19.20 o
  -4   8   2        153.11        174.24        11.27 o
  -3   8   2        509.44        495.68        20.78 o
  -2   8   2         17.12         33.70         3.57 o
  -1   8   2        140.96        166.12        13.20 o
   0   8   2        166.41        271.98        12.61 o
   1   8   2        142.35        149.54         7.41 o
   2   8   2        144.00        173.09        12.17 o
   3   8   2        321.91        305.33        12.92 o
   4   8   2          0.79         25.81         4.37 o
   5   8   2        268.90        291.52        12.90 o
   6   8   2       2003.96       2016.16        88.01 o
   7   8   2         66.35         64.37         6.88 o
   8   8   2         36.64         44.39         4.17 o
   9   8   2        119.35        106.38         6.17 o
  10   8   2         38.92         42.01         6.77 o
  -9   9   2         27.93         39.30         4.85 o
  -8   9   2          5.07         25.38         3.18 o
  -7   9   2        175.42        182.39         9.72 o
  -6   9   2          9.33          2.07         3.77 o
  -5   9   2       1163.50       1336.42        67.93 o
  -4   9   2          3.77          6.42         3.64 o
  -3   9   2        334.42        322.29        14.92 o
  -2   9   2        504.25        460.20        20.09 o
  -1   9   2        144.11        170.59        17.90 o
   0   9   2        373.28        361.81        30.66 o
   1   9   2         38.09         46.78        12.95 o
   2   9   2       1294.55       1306.77        61.15 o
   3   9   2        566.97        608.40        26.71 o
   4   9   2          0.25          8.31         3.88 o
   5   9   2       1242.42       1266.34        56.26 o
   6   9   2         38.19         35.32         4.71 o
   7   9   2         26.11         66.69        12.19 o
   8   9   2          0.42          3.97         4.16 o
  -7  10   2         20.97         10.06         4.08 o
  -6  10   2         36.94         42.87         6.26 o
  -5  10   2        278.52        283.88        16.48 o
  -4  10   2        732.01        695.04        46.49 o
  -3  10   2        162.80        249.19        17.05 o
  -2  10   2         37.58         80.85        11.81 o
  -1  10   2        523.44        471.60        37.31 o
   0  10   2        193.37        190.73        37.59 o
   1  10   2         41.39         56.75         7.77 o
   2  10   2        171.58        166.43        13.26 o
   3  10   2        563.79        556.67        37.92 o
   4  10   2        244.58        259.17        15.84 o
   5  10   2        156.99        187.69        13.95 o
   6  10   2          0.53         21.78         6.05 o
   7  10   2        670.90        475.66        36.22 o
  -5  11   2        293.06        314.19        30.24 o
  -4  11   2        912.26        787.27       289.27 o
  -3  11   2       1530.69       1623.09       180.26 o
  -2  11   2        346.47        349.23        32.30 o
  -1  11   2        932.78       1011.43        96.29 o
   0  11   2         69.00         53.79        10.43 o
   1  11   2       1020.48        982.74       127.96 o
   2  11   2         82.88         89.13         8.63 o
   3  11   2         82.03         64.91         7.22 o
   4  11   2        475.52        458.52        40.70 o
 -13   1   3          9.04          7.59         4.01 o
 -12   1   3         35.55         21.23         4.56 o
 -11   1   3        259.75        247.83         9.71 o
 -10   1   3       1362.56       1340.33        45.01 o
  -9   1   3          7.96          9.52         1.60 o
  -8   1   3       2986.66       2689.34        87.10 o
  -7   1   3       1344.61       1246.16        34.51 o
  -6   1   3       1904.68       1780.59        50.33 o
  -5   1   3         71.27         89.37         5.50 o
  -4   1   3        301.56        206.48        16.59 o
  -3   1   3        260.21        400.96        18.59 o
  -2   1   3       4962.21       4933.55       189.58 o
  -1   1   3       5209.36       5798.43       222.22 o
   0   1   3        960.80       1124.36        30.10 o
   1   1   3       1151.67       1266.57        40.26 o
   2   1   3        789.11        785.07        25.56 o
   3   1   3       3792.03       3445.59       109.48 o
   4   1   3        762.30        791.04        25.55 o
   5   1   3       1849.76       1652.61        68.84 o
   6   1   3       1050.08       1032.20        29.92 o
   7   1   3        188.17        181.78         5.98 o
   8   1   3        159.45        131.55         4.90 o
   9   1   3        393.97        359.56        13.16 o
  10   1   3        276.47        282.89        11.57 o
  11   1   3       1391.50       1399.07        59.54 o
  12   1   3       1116.73       1036.25        52.37 o
  13   1   3        678.70        615.77        40.91 o
 -13   2   3        903.41        861.81        52.75 o
 -12   2   3          4.41          3.24         3.17 o
 -11   2   3        167.10        177.47         7.72 o
 -10   2   3       1905.90       1900.36        66.51 o
  -9   2   3        795.11        816.33        24.64 o
  -8   2   3          9.24         20.77         2.38 o
  -7   2   3        421.21        412.70        16.73 o
  -6   2   3       1403.35       1405.96        39.33 o
  -5   2   3        105.79        109.77         5.89 o
  -4   2   3       2598.06       2272.96        89.12 o
  -3   2   3      10746.80      12358.82       441.06 o
  -2   2   3       7113.70       7278.80       262.01 o
  -1   2   3       1252.77       1409.17        45.98 o
   0   2   3         83.87        102.07         5.52 o
   1   2   3       3260.05       3423.42       101.21 o
   2   2   3      24895.69      25516.86       780.77 o
   3   2   3       9565.89       9333.27       339.76 o
   4   2   3       1215.75       1071.29        53.78 o
   5   2   3       1062.67       1020.66        41.95 o
   6   2   3         21.87         19.17         1.64 o
   7   2   3       1212.27       1107.50        33.13 o
   8   2   3         30.00         34.39         3.03 o
   9   2   3         86.45         80.41         4.81 o
  10   2   3          2.85          4.99         3.95 o
  11   2   3         12.98         15.02         4.57 o
  12   2   3        449.12        444.03        26.72 o
  13   2   3        141.49        135.18        23.79 o
 -13   3   3         18.02         15.14         4.76 o
 -12   3   3        113.74        124.20         7.32 o
 -11   3   3        128.09        153.49        10.87 o
 -10   3   3        205.56        208.50         8.46 o
  -9   3   3       2558.01       2375.35        91.86 o
  -8   3   3       1791.99       1955.50        79.74 o
  -7   3   3        913.24        829.71        25.26 o
  -6   3   3       1089.60       1050.64        30.32 o
  -5   3   3        998.67        966.97        26.74 o
  -4   3   3       1624.53       1517.22        85.89 o
  -3   3   3        610.15        856.20        32.22 o
  -2   3   3      15048.04      15567.20       566.31 o
  -1   3   3       1254.88       1063.00        34.84 o
   0   3   3        728.03        784.52        26.08 o
   1   3   3       2793.31       2472.56        88.65 o
   2   3   3       1814.39       1812.91        61.47 o
   3   3   3       2430.58       2263.03        81.61 o
   4   3   3        130.25        137.33         9.59 o
   5   3   3        385.27        373.43        11.37 o
   6   3   3         84.83        111.77         5.81 o
   7   3   3       4598.08       4498.52       190.39 o
   8   3   3         66.33         91.11         4.66 o
   9   3   3        550.64        564.33        21.73 o
  10   3   3        204.73        232.54        14.41 o
  11   3   3        778.01        698.10        36.65 o
  12   3   3        213.28        175.44        12.61 o
 -12   4   3         28.67         17.99         3.60 o
 -11   4   3        868.78        996.70        41.54 o
 -10   4   3          8.15          4.42         2.61 o
  -9   4   3       2085.90       2261.02        85.58 o
  -8   4   3       1488.78       1514.68        53.59 o
  -7   4   3         52.08         69.60         3.25 o
  -6   4   3        107.54        128.19         5.03 o
  -5   4   3        110.44        110.19         3.77 o
  -4   4   3       8058.05       8542.73       352.14 o
  -3   4   3         50.14         56.35         6.39 o
  -1   4   3       7867.09       7680.61       228.19 o
   0   4   3        358.02        229.22        12.12 o
   1   4   3         19.72         29.15         3.45 o
   2   4   3        685.58        584.79        33.40 o
   3   4   3          7.95         13.52         2.20 o
   4   4   3       5066.97       5558.57       209.28 o
   5   4   3       1340.52       1399.89        43.03 o
   6   4   3        131.42        128.64         6.73 o
   7   4   3       1462.53       1335.41        40.80 o
   8   4   3        360.64        336.96        11.27 o
   9   4   3         40.94         72.51         4.36 o
  10   4   3        506.84        543.08        21.20 o
  11   4   3          6.96         20.77         3.56 o
  12   4   3         17.98         23.54         6.66 o
 -12   5   3        338.95        306.98        13.02 o
 -11   5   3        465.24        507.20        18.40 o
 -10   5   3         13.06         35.95         3.47 o
  -9   5   3         15.65         40.51         4.62 o
  -8   5   3        365.60        369.84        16.48 o
  -7   5   3          0.44          6.25         1.83 o
  -6   5   3          0.07         15.32         3.63 o
  -5   5   3        886.35        779.32        24.97 o
  -4   5   3       1103.94       1102.48        50.92 o
  -3   5   3        390.43        393.64        15.45 o
  -2   5   3        485.08        456.07        17.75 o
  -1   5   3        641.97        583.74        17.40 o
   0   5   3         64.00         51.65         3.47 o
   1   5   3       3468.68       3436.33       109.29 o
   2   5   3        422.92        460.79        20.20 o
   3   5   3        142.54        152.99         8.29 o
   4   5   3       1646.45       1584.03        51.80 o
   5   5   3        818.11        883.13        32.19 o
   6   5   3        434.19        418.89        12.49 o
   7   5   3          0.54         16.31         2.53 o
   8   5   3        618.55        676.95        33.35 o
   9   5   3        144.41        117.14         6.85 o
  10   5   3          3.98         10.42         2.97 o
  11   5   3         39.90         29.92         3.79 o
  12   5   3        169.05        121.94        13.19 o
 -11   6   3       1916.48       1726.58        80.11 o
 -10   6   3        123.06        142.44         6.12 o
  -9   6   3        118.60        111.32         4.97 o
  -8   6   3         28.93         32.20         3.22 o
  -7   6   3          3.23         32.21         3.11 o
  -6   6   3       1164.05       1135.74        35.87 o
  -5   6   3         36.98         34.96         2.97 o
  -4   6   3       1700.40       1694.76        69.02 o
  -3   6   3         33.23         34.05         7.69 o
  -2   6   3       2096.07       2084.71        84.82 o
  -1   6   3        316.39        393.84        13.16 o
   0   6   3        124.26        105.60         5.48 o
   1   6   3       1468.61       1340.10        45.60 o
   2   6   3       2346.07       2271.79        78.74 o
   3   6   3          1.51         15.51         3.12 o
   4   6   3        313.95        262.11        12.43 o
   5   6   3         18.20         25.94         4.22 o
   6   6   3        283.74        314.54        10.22 o
   7   6   3        363.51        383.01        12.56 o
   8   6   3        489.56        506.59        16.51 o
   9   6   3       1279.96       1387.38        52.82 o
  10   6   3        140.41        172.41        11.38 o
  11   6   3          1.97          6.26         3.71 o
 -11   7   3         56.56         61.04         5.23 o
 -10   7   3         60.97         54.93         4.83 o
  -9   7   3        122.69        162.49         6.49 o
  -8   7   3        114.58        116.21         7.76 o
  -7   7   3        250.35        251.18        10.50 o
  -6   7   3          8.17         13.65         3.78 o
  -5   7   3        807.10        783.16        27.82 o
  -4   7   3         56.32         92.04        12.49 o
  -3   7   3        116.14        114.95         6.16 o
  -2   7   3        418.37        358.22        12.90 o
  -1   7   3        232.26        198.17         8.66 o
   0   7   3        689.13        699.15        24.21 o
   1   7   3        209.51        225.48         9.45 o
   2   7   3        413.33        417.32        16.21 o
   3   7   3         36.44         56.86         4.26 o
   4   7   3       1540.49       1571.94        62.72 o
   5   7   3        148.50        138.19         9.84 o
   6   7   3        586.96        610.82        25.20 o
   7   7   3         23.29         33.33         5.74 o
   8   7   3         85.06        136.38         6.32 o
   9   7   3         25.98         36.27         3.43 o
  10   7   3         75.27         85.79         6.10 o
 -10   8   3       1402.36       1392.39        69.57 o
  -9   8   3         13.19         26.66         3.14 o
  -8   8   3         22.09         25.84         3.90 o
  -7   8   3        512.07        575.79        24.09 o
  -6   8   3        141.10        188.96        11.23 o
  -5   8   3        147.36        164.20         7.96 o
  -4   8   3        933.56        857.31        34.17 o
  -3   8   3         29.32         27.44         3.95 o
  -2   8   3        343.05        337.13        13.06 o
  -1   8   3       1367.11       1275.57        53.27 o
   0   8   3       7300.08       7001.83       580.25 o
   1   8   3         86.45        105.30         6.32 o
   2   8   3        379.22        339.41        13.71 o
   3   8   3       2255.95       2246.28        91.75 o
   4   8   3        341.32        366.28        14.18 o
   5   8   3        538.06        552.77        29.76 o
   6   8   3         29.92         70.51         8.92 o
   7   8   3        484.24        510.84        23.00 o
   8   8   3        675.32        660.34        25.54 o
   9   8   3        180.58        166.86        11.01 o
  -9   9   3          1.88         20.40         4.16 o
  -8   9   3        648.47        614.76        25.06 o
  -7   9   3        162.64        151.07         7.89 o
  -6   9   3         25.06         30.14         3.99 o
  -5   9   3        348.76        339.93        19.44 o
  -4   9   3         88.65         85.75         7.23 o
  -3   9   3          3.01          1.69         3.17 o
  -2   9   3         72.76        107.80         7.05 o
  -1   9   3          0.05          1.19         4.17 o
   0   9   3         28.14         38.09         5.60 o
   1   9   3         12.39         23.67         5.26 o
   2   9   3         58.00         98.14         8.37 o
   3   9   3        224.80        263.76        13.08 o
   4   9   3          1.38          5.11         4.45 o
   5   9   3        335.45        458.37        23.94 o
   6   9   3        189.49        175.58         9.39 o
   7   9   3          0.23          2.83         3.19 o
   8   9   3        776.55        694.67        92.08 o
  -7  10   3         14.36         23.62         4.27 o
  -6  10   3        147.80        132.75         9.26 o
  -5  10   3          2.70          7.67         3.68 o
  -4  10   3        118.05        141.60        11.30 o
  -3  10   3        793.39        850.04        80.68 o
  -2  10   3        727.57        773.38       113.90 o
  -1  10   3       1652.85       1661.16       293.50 o
   0  10   3        825.95        806.64        50.24 o
   1  10   3        146.74        136.08        17.96 o
   2  10   3        788.66        819.56        65.02 o
   3  10   3        147.17        151.43        12.91 o
   4  10   3        935.85        985.95        56.50 o
   5  10   3        153.67        212.87        13.91 o
   6  10   3        540.23        419.70        28.53 o
   7  10   3        480.72        397.21        36.70 o
  -5  11   3        262.34        293.02        28.80 o
  -4  11   3          1.53         30.83         4.56 o
  -3  11   3        178.36        260.33        25.81 o
  -2  11   3        144.36        151.31        17.58 o
  -1  11   3        155.60        155.72        17.81 o
   0  11   3         67.06         56.77        11.10 o
   1  11   3         10.25         21.23         8.77 o
   2  11   3        124.12        168.18        19.10 o
   3  11   3          6.79         20.88         4.94 o
 -13   0   4        238.01        284.20        26.36 o
 -12   0   4        512.37        608.74        36.57 o
 -11   0   4       1393.42       1441.34        69.40 o
 -10   0   4         68.74         63.40         5.51 o
  -9   0   4       2551.85       2383.98        95.73 o
  -8   0   4         93.95         88.29         3.92 o
  -7   0   4        258.77        296.00        10.03 o
  -6   0   4      13342.49      12702.44       659.30 o
  -5   0   4      12738.13      13258.83       712.94 o
  -4   0   4      41007.20      39841.27      3455.40 o
  -3   0   4      19522.53      20443.66       706.23 o
  -2   0   4       1481.02       1705.37        80.24 o
  -1   0   4     105112.52     109109.80      2579.34 o
   0   0   4       1382.42       1320.21        59.77 o
   1   0   4        716.85        797.69        50.88 o
   2   0   4      28552.04      25747.51      1075.85 o
   3   0   4        339.55        260.20        14.52 o
   4   0   4        768.71        886.23        55.10 o
   5   0   4         32.64         18.26         5.22 o
   6   0   4        207.61        196.65         7.42 o
   7   0   4       2312.55       2354.74        73.16 o
   8   0   4        674.82        761.35        27.75 o
   9   0   4        154.95        170.68         9.46 o
  10   0   4       1858.03       1941.23        97.43 o
  11   0   4       3100.15       3047.45       228.03 o
  12   0   4       1368.90       1363.32        99.18 o
  13   0   4        479.85        454.59        61.15 o
 -13   1   4          2.64          5.03         3.98 o
 -12   1   4        387.91        426.67        18.54 o
 -11   1   4        232.42        228.37        10.29 o
 -10   1   4       1479.57       1501.97        49.82 o
  -9   1   4       1144.37       1073.33        30.76 o
  -8   1   4       2368.83       2372.43        72.31 o
  -7   1   4       1139.82       1038.63        30.09 o
  -6   1   4        337.91        398.27        11.64 o
  -5   1   4        930.01       1059.55        36.10 o
  -4   1   4       1429.17       1447.95        54.38 o
  -3   1   4       9619.40       9298.92       306.14 o
  -2   1   4       9254.97       8617.94       281.20 o
  -1   1   4      14208.33      14306.30       458.01 o
   0   1   4      18525.79      17653.98       600.81 o
   1   1   4      11071.45      11056.71       351.13 o
   2   1   4        862.11        872.14        28.17 o
   3   1   4         46.87         40.77         3.80 o
   4   1   4       1173.63        991.33        49.28 o
   5   1   4       5233.48       4932.16       165.50 o
   6   1   4        345.52        311.70        12.47 o
   7   1   4       2283.84       2370.73        75.56 o
   8   1   4        437.20        404.19        12.70 o
   9   1   4       1008.90        901.43        39.03 o
  10   1   4        291.07        241.92         9.69 o
  11   1   4          2.84          9.86         3.23 o
  12   1   4         44.56         35.00         7.67 o
  13   1   4         49.62         62.68        28.04 o
 -13   2   4          4.16         10.06         3.74 o
 -12   2   4        275.49        316.33        16.64 o
 -11   2   4         55.78         44.14         3.93 o
 -10   2   4        149.58        166.51         6.75 o
  -9   2   4       1695.78       1697.78        61.25 o
  -8   2   4        859.04        811.07        27.11 o
  -7   2   4      10724.87      10436.88       634.68 o
  -6   2   4       1850.69       1858.72        52.24 o
  -5   2   4       1686.95       1785.14        63.74 o
  -4   2   4       4679.22       4596.46       178.40 o
  -3   2   4      12832.93      14117.91       332.21 o
  -2   2   4       9210.79       9885.84       360.07 o
  -1   2   4        706.83        489.57        18.38 o
   0   2   4       7164.24       6997.38       192.15 o
   1   2   4      13282.24      14043.75       492.96 o
   2   2   4       5151.33       5732.32       173.02 o
   3   2   4       1377.45       1066.71        37.49 o
   4   2   4         50.09         43.39         4.68 o
   5   2   4         26.73         34.22         2.97 o
   6   2   4        471.93        474.96        14.09 o
   7   2   4         34.19         68.01         4.82 o
   8   2   4         82.59         61.47         3.70 o
   9   2   4       2879.60       2909.56       122.18 o
  10   2   4       1207.68       1285.52        59.97 o
  11   2   4        135.86         85.10         7.11 o
  12   2   4        548.49        569.43        37.12 o
  13   2   4        844.88        743.27        76.11 o
 -13   3   4        339.72        307.17        15.89 o
 -12   3   4          5.33         16.56         3.92 o
 -11   3   4       2207.28       2323.78       115.62 o
 -10   3   4        571.02        595.86        21.04 o
  -9   3   4        313.69        280.44        10.67 o
  -8   3   4       2751.86       2586.63       112.07 o
  -7   3   4        407.73        404.07        15.31 o
  -6   3   4        111.75        119.98         3.98 o
  -5   3   4       3170.18       3190.51        90.43 o
  -4   3   4       3957.06       3827.64       153.50 o
  -3   3   4       6946.26       7176.93       258.89 o
  -2   3   4       4212.88       4284.16       142.14 o
  -1   3   4       2196.43       2052.40        83.02 o
   0   3   4         36.40         34.08         3.16 o
   1   3   4       4046.22       4440.01       126.61 o
   2   3   4       2319.09       2330.08        67.37 o
   3   3   4         81.65        108.13         5.70 o
   4   3   4       2074.84       2045.21        81.21 o
   5   3   4        410.97        404.47        13.46 o
   6   3   4       1874.30       1833.86        56.76 o
   7   3   4       4192.78       4056.64       174.33 o
   8   3   4        359.55        364.39        13.13 o
   9   3   4        239.06        231.55        11.01 o
  10   3   4        756.43        757.93        31.28 o
  11   3   4         28.20         38.70         8.99 o
  12   3   4        125.51        136.07        10.54 o
 -13   4   4        509.89        413.47        38.35 o
 -12   4   4         95.02        100.37         6.48 o
 -11   4   4         78.99         76.34         5.04 o
 -10   4   4        228.01        258.32        10.21 o
  -9   4   4       2298.08       2281.26        94.73 o
  -8   4   4         20.71         46.19         3.68 o
  -7   4   4       3686.09       3520.40       134.01 o
  -6   4   4       1745.29       1816.13        54.27 o
  -5   4   4          8.35         25.42         1.63 o
  -4   4   4        169.48        287.49        10.24 o
  -3   4   4        640.25        567.41        28.95 o
  -2   4   4       4302.87       4672.99       162.38 o
  -1   4   4       4735.46       4335.32       136.86 o
   0   4   4        399.08        509.91        18.58 o
   1   4   4         69.69         36.29         4.01 o
   2   4   4       1579.64       1659.84        63.81 o
   3   4   4        501.79        649.87        24.50 o
   4   4   4       3320.84       3837.49       127.68 o
   5   4   4       2707.20       2679.71        88.30 o
   6   4   4        720.32        785.10        22.98 o
   7   4   4        255.13        308.79         9.40 o
   8   4   4          2.58          4.36         2.52 o
   9   4   4        930.06        956.23        33.81 o
  10   4   4        159.60        159.95         6.68 o
  11   4   4        618.10        639.09        44.11 o
  12   4   4        756.96        659.47        44.59 o
 -12   5   4       1520.33       1335.13        68.34 o
 -11   5   4          9.75         39.40         3.08 o
 -10   5   4       2176.51       2248.20        99.51 o
  -9   5   4       4644.90       4725.18       254.58 o
  -8   5   4        240.76        227.78         8.36 o
  -7   5   4          1.99         18.36         2.06 o
  -6   5   4        568.18        558.41        16.46 o
  -5   5   4       3522.80       3251.61       118.63 o
  -4   5   4       1071.38        959.56        38.79 o
  -3   5   4        783.99        696.38        24.57 o
  -2   5   4       2620.86       2380.66        73.70 o
  -1   5   4       1003.32        993.55        29.24 o
   0   5   4          2.06         10.95         2.19 o
   1   5   4          7.67         35.41         3.20 o
   2   5   4       2207.23       2185.63        98.66 o
   3   5   4        869.16        817.60        29.78 o
   4   5   4        186.18        233.83         8.39 o
   5   5   4       2674.27       2637.44        86.79 o
   6   5   4        211.35        274.46         8.98 o
   7   5   4       2191.06       2254.98        79.39 o
   8   5   4       4447.46       4584.39       233.66 o
   9   5   4         40.57         61.69         4.38 o
  10   5   4          6.33         10.49         3.11 o
  11   5   4        456.82        471.67        25.25 o
  12   5   4        144.26        121.31        11.90 o
 -11   6   4          4.03         14.05         2.68 o
 -10   6   4       1176.09       1243.48        48.96 o
  -9   6   4         10.30         13.10         2.53 o
  -8   6   4        458.03        495.33        16.49 o
  -7   6   4        548.86        610.73        19.20 o
  -6   6   4        670.32        605.21        21.19 o
  -5   6   4       1710.43       1540.97        48.99 o
  -4   6   4        202.92        188.03        14.11 o
  -3   6   4        503.24        486.50        20.91 o
  -2   6   4          0.39          7.41         3.24 o
  -1   6   4         22.13         20.13         2.87 o
   0   6   4        915.70        869.53        29.80 o
   1   6   4         11.28         14.55         3.13 o
   2   6   4        106.61        146.76        10.90 o
   3   6   4       1001.11        985.42        40.88 o
   4   6   4       1761.54       1789.82        81.25 o
   5   6   4          0.28         23.04         3.04 o
   6   6   4         63.43         87.68         5.14 o
   7   6   4         17.93         69.87         5.53 o
   8   6   4         34.40         46.13         3.60 o
   9   6   4          0.06         21.62         2.98 o
  10   6   4        185.01        192.48        11.75 o
  11   6   4        254.05        263.43        15.75 o
 -11   7   4       2500.83       2407.15       241.77 o
 -10   7   4        182.73        190.45         8.12 o
  -9   7   4          0.64          7.22         2.31 o
  -8   7   4        580.14        591.22        21.84 o
  -7   7   4         34.28         25.30         3.16 o
  -6   7   4        237.50        273.69         9.76 o
  -5   7   4          7.84         13.30         2.96 o
  -4   7   4       4323.95       4033.00       217.68 o
  -3   7   4       3417.87       3272.53       169.48 o
  -2   7   4        634.15        568.61        22.48 o
  -1   7   4        642.03        622.90        24.18 o
   0   7   4         54.31         79.66         5.18 o
   1   7   4         19.78         27.17         3.66 o
   2   7   4         42.87        102.03         6.07 o
   3   7   4        993.22        919.30        31.72 o
   4   7   4       1211.85       1360.46        65.43 o
   5   7   4       1070.52       1006.21        64.74 o
   6   7   4       1324.03       1326.92        61.83 o
   7   7   4         47.55         79.83         5.90 o
   8   7   4        182.20        185.20         7.85 o
   9   7   4        147.32        138.18         7.60 o
  10   7   4        492.82        467.65        23.47 o
 -10   8   4        522.09        583.63        32.08 o
  -9   8   4        414.76        523.19        20.04 o
  -8   8   4        582.77        612.58        25.16 o
  -7   8   4        460.49        481.12        22.04 o
  -6   8   4        888.46       1067.51        49.19 o
  -5   8   4         67.74         68.88         3.99 o
  -4   8   4       1217.25       1226.22        50.39 o
  -3   8   4         29.74         37.15         8.80 o
  -2   8   4          4.17          2.11         3.07 o
  -1   8   4         18.67         67.29         5.03 o
   0   8   4        100.96        177.08        10.94 o
   1   8   4       1722.12       1772.73        70.26 o
   2   8   4          2.79          7.07         3.73 o
   3   8   4         36.70         85.64         9.00 o
   4   8   4       1629.22       1675.21        72.74 o
   5   8   4         51.78         49.49         5.91 o
   6   8   4        144.35        147.97        13.52 o
   7   8   4        252.33        248.48        10.66 o
   8   8   4        113.61        106.70        10.07 o
   9   8   4         18.47         20.43         3.78 o
  -9   9   4       1422.81       1214.97        79.79 o
  -8   9   4         26.66         30.09         3.45 o
  -7   9   4        224.23        278.85        12.80 o
  -6   9   4         76.45         83.29         6.84 o
  -5   9   4        821.74        949.70        51.63 o
  -4   9   4         68.68         62.32         4.91 o
  -3   9   4        180.48        168.86         8.71 o
  -2   9   4       2336.95       2314.60       141.11 o
  -1   9   4        367.93        380.82        41.08 o
   0   9   4        506.17        517.48        33.19 o
   1   9   4        350.77        386.60        19.76 o
   2   9   4       1316.86       1339.16        58.53 o
   3   9   4        480.89        411.59        17.26 o
   4   9   4          3.04         12.46         4.83 o
   5   9   4        537.62        569.93        26.09 o
   6   9   4         35.62         40.97         6.39 o
   7   9   4         42.51         40.09         4.97 o
   8   9   4        322.67        315.14        23.59 o
  -7  10   4        135.17        163.99        14.47 o
  -6  10   4        237.93        210.56        12.14 o
  -5  10   4        500.28        525.80        46.41 o
  -4  10   4          1.70         19.32         7.31 o
  -3  10   4        285.54        293.40        19.23 o
  -2  10   4         54.34         58.15         6.40 o
  -1  10   4       1330.64       1512.67       322.34 o
   0  10   4         17.83         56.01        11.06 o
   1  10   4         17.40         22.97         4.93 o
   2  10   4        157.93        160.89        12.45 o
   3  10   4        783.06        907.13        59.44 o
   4  10   4          9.57         62.98        21.70 o
   5  10   4         64.87         68.30        11.80 o
   6  10   4        379.55        320.00        17.89 o
  -5  11   4        461.99        585.10        56.06 o
  -4  11   4        700.06        541.73        69.25 o
  -3  11   4         38.97         40.59        13.68 o
  -2  11   4         37.23         50.27        10.57 o
  -1  11   4        223.34        213.60        22.44 o
   0  11   4        336.53        310.33        30.08 o
   1  11   4          0.55         18.15         8.89 o
   2  11   4        242.42        254.37        26.19 o
   3  11   4         32.51         32.79         9.12 o
 -13   1   5          1.03          6.33         3.03 o
 -12   1   5         98.75        101.27         6.20 o
 -11   1   5         57.28         71.74         3.85 o
 -10   1   5        349.00        282.07        10.64 o
  -9   1   5         51.74         54.67         2.80 o
  -8   1   5        488.06        360.13        11.52 o
  -7   1   5       1205.02       1097.63        31.32 o
  -6   1   5       2422.15       2335.61        65.86 o
  -5   1   5       1836.05       2072.58        82.60 o
  -4   1   5        427.24        502.23        19.88 o
  -3   1   5       5304.85       5755.02       208.28 o
  -2   1   5       3879.36       3599.72       138.24 o
  -1   1   5      14076.47      14540.01       395.51 o
   0   1   5       7360.41       6911.85       210.22 o
   1   1   5      12200.49      10984.66       344.06 o
   2   1   5        177.65        204.55         8.75 o
   3   1   5        711.87        616.25        19.87 o
   4   1   5       7109.39       6813.77       235.24 o
   5   1   5        510.11        477.43        22.82 o
   6   1   5         21.37         16.96         1.53 o
   7   1   5        179.82        165.44         6.83 o
   8   1   5        458.01        460.00        15.00 o
   9   1   5        420.57        438.09        15.60 o
  10   1   5         46.18         76.50         5.05 o
  11   1   5         66.57        114.40         6.94 o
  12   1   5        512.92        528.10        35.29 o
 -13   2   5        668.87        584.39        33.66 o
 -12   2   5        207.78        218.47        11.51 o
 -11   2   5        483.51        530.66        20.37 o
 -10   2   5       1289.07       1227.00        42.81 o
  -9   2   5        905.96        869.98        29.02 o
  -8   2   5         71.95         70.71         3.62 o
  -7   2   5        234.06        285.23         8.90 o
  -6   2   5          4.26          5.78         1.08 o
  -5   2   5        234.39        188.67         6.76 o
  -4   2   5         59.56         86.99         5.28 o
  -3   2   5       1361.81       1409.40        46.36 o
  -2   2   5         96.06        177.23         9.77 o
  -1   2   5         27.92         21.35         3.15 o
   0   2   5       1916.83       2110.02        77.58 o
   1   2   5       7036.06       7489.60       239.04 o
   2   2   5        100.75        112.39         5.85 o
   3   2   5       6284.32       6105.27       233.07 o
   4   2   5       5079.76       4620.32       204.72 o
   5   2   5         44.26         58.36         2.86 o
   6   2   5        371.98        429.96        13.43 o
   7   2   5         46.97         55.00         3.30 o
   8   2   5        459.22        415.82        14.49 o
   9   2   5         20.19         48.12         8.35 o
  10   2   5        107.51        111.63         6.92 o
  11   2   5        735.19        689.47        33.05 o
  12   2   5         13.82         26.86         4.56 o
 -13   3   5        101.82         92.65         6.65 o
 -12   3   5        299.86        349.09        17.01 o
 -11   3   5        579.03        589.67        23.16 o
 -10   3   5        121.25        124.82         5.62 o
  -9   3   5        130.38        172.39         9.31 o
  -8   3   5       2035.05       1980.86        80.28 o
  -7   3   5       1090.56       1079.23        31.19 o
  -6   3   5        534.64        494.63        14.04 o
  -5   3   5       9963.39       9610.64       412.79 o
  -4   3   5        557.04        589.62        37.70 o
  -3   3   5         75.57         71.48         5.03 o
  -2   3   5         82.19        129.30         6.74 o
  -1   3   5       3270.39       3271.01       124.20 o
   0   3   5        779.69        872.50        28.01 o
   1   3   5       2654.59       2531.55        75.08 o
   2   3   5        158.88        124.35         5.88 o
   3   3   5        957.98        768.40        46.70 o
   4   3   5       2689.46       2564.49       105.08 o
   5   3   5          4.37         12.27         1.69 o
   6   3   5        246.61        242.25         7.38 o
   7   3   5       5386.83       5505.64       254.67 o
   8   3   5        108.33         99.98         5.10 o
   9   3   5          5.64         24.26         3.39 o
  10   3   5         88.69        110.68         9.57 o
  11   3   5          7.43         32.87         6.61 o
  12   3   5        111.81         96.59        10.39 o
 -12   4   5          2.87          5.98         2.76 o
 -11   4   5        141.37        154.60         7.44 o
 -10   4   5         45.23         58.93         4.18 o
  -9   4   5         71.01         58.75         4.38 o
  -8   4   5        259.21        247.60        11.77 o
  -7   4   5        808.54        784.12        33.31 o
  -6   4   5        784.73        739.38        20.62 o
  -5   4   5       1351.46       1356.42        40.49 o
  -4   4   5        208.87        185.52         6.83 o
  -3   4   5        228.35        252.77         9.75 o
  -2   4   5         17.90         19.89         2.64 o
  -1   4   5        277.33        294.20        11.02 o
   0   4   5         97.35         99.68         4.91 o
   1   4   5        691.00        706.37        23.05 o
   2   4   5         34.89         54.45         5.06 o
   3   4   5       8209.22       8219.18       312.34 o
   4   4   5       7231.40       7407.75       336.67 o
   5   4   5        260.18        284.95        13.98 o
   6   4   5        848.11        901.96        27.27 o
   7   4   5        317.01        370.13        13.78 o
   8   4   5        438.92        482.05        16.29 o
   9   4   5       1446.66       1403.10        49.07 o
  10   4   5        642.91        681.79        28.70 o
  11   4   5         21.43         14.11         4.22 o
  12   4   5         25.20         25.06         5.97 o
 -12   5   5        163.34        150.69         8.40 o
 -11   5   5        548.77        616.60        22.27 o
 -10   5   5          9.60         11.32         2.40 o
  -9   5   5       1563.57       1528.04        57.35 o
  -8   5   5         30.82         26.30         2.79 o
  -7   5   5       1261.59       1177.14        37.27 o
  -6   5   5        543.10        635.32        18.56 o
  -5   5   5          2.86          7.77         1.58 o
  -4   5   5        510.67        550.19        20.17 o
  -3   5   5        225.24        194.83         8.69 o
  -2   5   5        831.31        775.99        25.53 o
  -1   5   5        717.63        626.07        19.01 o
   0   5   5        712.24        698.94        22.44 o
   1   5   5       1265.24       1162.68        47.78 o
   2   5   5        601.70        593.76        22.05 o
   3   5   5          8.61         26.83         3.75 o
   4   5   5       1736.49       1530.91        63.61 o
   5   5   5       1266.45       1250.41        43.39 o
   6   5   5        189.19        233.09         9.24 o
   7   5   5        117.11        163.10        11.60 o
   8   5   5        257.28        314.05        14.66 o
   9   5   5        459.73        469.46        15.49 o
  10   5   5          0.10          4.35         3.01 o
  11   5   5        122.18         83.63        13.47 o
 -11   6   5         21.57         26.92         2.73 o
 -10   6   5         44.95         52.41         3.59 o
  -9   6   5        157.87        189.82         8.66 o
  -8   6   5        124.07        116.09         5.38 o
  -7   6   5        282.56        239.28         8.76 o
  -6   6   5         30.07         45.47         3.21 o
  -5   6   5        677.43        607.39        20.36 o
  -4   6   5        612.79        634.39        24.21 o
  -3   6   5       2249.31       2070.17       105.48 o
  -2   6   5        564.61        519.57        35.94 o
  -1   6   5         10.93         33.91         6.40 o
   0   6   5        323.60        290.45        12.43 o
   1   6   5         92.25        121.95         8.09 o
   2   6   5         88.47         69.07         7.31 o
   3   6   5        354.84        380.12        23.10 o
   4   6   5        523.10        563.05        23.61 o
   5   6   5       4662.21       4562.47       239.73 o
   6   6   5       1285.96       1503.38        52.53 o
   7   6   5       5313.51       5409.91       304.81 o
   8   6   5         19.11         24.46         3.00 o
   9   6   5        110.12        133.02         6.00 o
  10   6   5        578.13        569.84        31.03 o
  11   6   5          0.74          0.78         5.42 o
 -11   7   5        608.04        621.04        45.31 o
 -10   7   5         31.98         29.07         2.71 o
  -9   7   5         33.35         31.45         2.95 o
  -8   7   5        330.03        322.92        12.67 o
  -7   7   5        121.54        127.06         5.53 o
  -6   7   5        670.66        671.45        22.04 o
  -5   7   5         59.02         70.43         3.82 o
  -4   7   5         84.17        122.18         6.08 o
  -3   7   5        527.38        531.03        21.39 o
  -2   7   5         88.10        107.43        16.39 o
  -1   7   5         92.58        105.12         9.33 o
   0   7   5       3209.13       3095.07       138.36 o
   1   7   5        246.97        288.04        14.56 o
   2   7   5       2561.75       2595.45       113.39 o
   3   7   5        269.51        257.32        15.55 o
   4   7   5        543.65        571.38        22.17 o
   5   7   5        271.47        300.40        25.15 o
   6   7   5          3.58          1.35         4.25 o
   7   7   5         45.77         36.70         3.96 o
   8   7   5          6.69         16.53         3.07 o
   9   7   5         15.50         11.40         3.13 o
  10   7   5         89.11         82.19         7.39 o
 -10   8   5        111.78         66.62         7.07 o
  -9   8   5        345.50        358.07        14.51 o
  -8   8   5          0.13          2.35         3.06 o
  -7   8   5        566.87        643.54        25.85 o
  -6   8   5        468.76        438.88        17.01 o
  -5   8   5        390.49        396.26        15.13 o
  -4   8   5       1013.72       1079.17        47.51 o
  -3   8   5         29.52         26.81         4.82 o
  -2   8   5        258.57        238.35        14.99 o
  -1   8   5       4358.99       4269.29       367.78 o
   0   8   5        381.67        366.54        16.31 o
   1   8   5        189.36        237.00        13.39 o
   2   8   5        197.15        186.84         9.21 o
   3   8   5       1526.07       1510.08        61.28 o
   4   8   5         53.50         68.91         6.72 o
   5   8   5        381.55        310.99        14.53 o
   6   8   5       2015.83       2224.72       116.61 o
   7   8   5        404.07        434.45        18.24 o
   8   8   5        211.00        216.81         9.07 o
   9   8   5       1107.55       1192.00       219.85 o
  -9   9   5         51.88         88.23        11.20 o
  -8   9   5          0.36          0.44         2.59 o
  -7   9   5         32.05         46.66         5.02 o
  -6   9   5         88.38         97.81         9.27 o
  -5   9   5         27.45         46.22         4.75 o
  -4   9   5        306.29        316.04        16.23 o
  -3   9   5         50.17         36.34         6.20 o
  -2   9   5        657.63        668.23        38.18 o
  -1   9   5       1123.24       1197.33        74.22 o
   0   9   5        421.18        488.73        27.90 o
   1   9   5       2399.25       2350.97       144.49 o
   2   9   5        241.52        310.27        14.27 o
   3   9   5        149.08        193.19         9.97 o
   4   9   5       1310.46       1291.11        56.44 o
   5   9   5          5.96         11.85         4.84 o
   6   9   5        101.38        116.87         8.59 o
   7   9   5         27.20         27.25         4.26 o
   8   9   5        328.24        329.47        18.30 o
  -7  10   5        765.75        599.38        67.33 o
  -6  10   5        171.00        187.05        13.14 o
  -5  10   5        246.36        260.40        77.31 o
  -4  10   5          4.05          0.52         4.21 o
  -3  10   5        492.67        470.84        24.21 o
  -2  10   5        320.57        295.18        25.07 o
  -1  10   5        230.34        218.40        24.58 o
   0  10   5       1294.89       1328.96       192.45 o
   1  10   5          1.12          2.40         8.35 o
   2  10   5         31.25         38.25        14.71 o
   3  10   5         43.96         46.15         7.80 o
   4  10   5        547.91        646.36        62.03 o
   5  10   5        604.46        632.78       148.57 o
   6  10   5         30.92         29.76         5.21 o
  -4  11   5         68.96         54.49         6.50 o
  -3  11   5          2.79          4.05         5.14 o
  -2  11   5        330.69        387.77        88.82 o
  -1  11   5        503.04        467.19       137.15 o
   0  11   5         40.44         48.75        11.10 o
   1  11   5        718.84        817.67        78.49 o
   2  11   5         90.27         86.39        13.98 o
   3  11   5        367.80        320.81        31.93 o
 -13   0   6       1601.84       1516.49       166.04 o
 -12   0   6        115.30         81.02         8.15 o
 -11   0   6          5.22          4.78         3.14 o
 -10   0   6       3808.43       3754.39       213.39 o
  -9   0   6        149.08        187.91        12.22 o
  -8   0   6        557.55        600.29        31.79 o
  -7   0   6       1858.48       1966.56        77.75 o
  -6   0   6       1859.48       1738.52        54.34 o
  -5   0   6       1026.51       1397.20        61.45 o
  -4   0   6        588.62        723.58        41.59 o
  -3   0   6       2971.21       2662.80       106.35 o
  -2   0   6      14607.09      14763.83       561.77 o
  -1   0   6      14975.93      16067.88       538.88 o
   0   0   6      17902.73      17178.13       587.37 o
   1   0   6       3805.38       3736.05       241.98 o
   2   0   6        980.43        886.89        41.42 o
   3   0   6      10330.03       9696.34       364.45 o
   4   0   6       3917.53       3879.47       148.25 o
   5   0   6       1653.65       1713.14        58.71 o
   6   0   6       8873.62       9069.55       396.69 o
   7   0   6        414.51        393.19        19.47 o
   8   0   6       1872.88       1882.62        84.00 o
   9   0   6        156.51        199.08        16.48 o
  10   0   6       2847.96       2981.40       207.92 o
  11   0   6        997.88        999.26        64.87 o
  12   0   6        164.73        154.41        15.50 o
 -13   1   6        330.92        305.16        21.01 o
 -12   1   6          2.31         18.02         3.38 o
 -11   1   6         69.37         85.75         4.39 o
 -10   1   6        602.86        589.81        18.24 o
  -9   1   6        133.50        137.41         5.08 o
  -8   1   6        286.10        293.79         8.76 o
  -7   1   6       1638.54       1550.89        47.28 o
  -6   1   6         54.31         52.56         3.48 o
  -5   1   6       2214.75       2028.12        68.14 o
  -4   1   6       2333.69       2563.62        95.57 o
  -3   1   6         57.02         48.24         4.24 o
  -2   1   6       1355.56       1378.12        53.58 o
  -1   1   6       2802.89       2652.85       108.78 o
   0   1   6         54.80         59.16         4.72 o
   1   1   6       2158.50       2289.29        82.98 o
   2   1   6         13.42         25.62         2.77 o
   3   1   6       1708.26       1481.85        44.08 o
   4   1   6       1019.34        939.69        35.68 o
   5   1   6        303.33        308.25        11.00 o
   6   1   6       1696.60       1630.34        46.61 o
   7   1   6       1076.66       1084.16        30.58 o
   8   1   6          7.90         34.43         3.45 o
   9   1   6         91.17        129.11         6.53 o
  10   1   6        393.60        438.41        18.25 o
  11   1   6        606.47        746.79        38.04 o
  12   1   6        882.88        844.29        53.77 o
 -13   2   6        645.46        598.24        33.95 o
 -12   2   6        178.06        194.38         9.57 o
 -11   2   6       1346.47       1496.13        63.76 o
 -10   2   6        873.35        824.62        28.79 o
  -9   2   6       2933.64       2922.90       118.64 o
  -8   2   6       2019.74       1986.15        63.87 o
  -7   2   6          1.50         27.19         1.97 o
  -6   2   6        675.26        649.18        18.05 o
  -5   2   6         95.69        116.06         4.95 o
  -4   2   6       3539.42       3464.21       121.21 o
  -3   2   6       6389.47       6938.51       247.71 o
  -2   2   6       4275.85       4088.89       136.88 o
  -1   2   6       7417.05       6640.44       268.89 o
   0   2   6       1519.17       1454.82        48.05 o
   1   2   6       7196.01       6918.72       234.73 o
   2   2   6       1103.61       1095.50        39.95 o
   3   2   6        286.05        247.34        14.31 o
   4   2   6          9.27         21.39         3.22 o
   5   2   6       1625.22       1646.78        54.05 o
   6   2   6         39.60         39.22         2.22 o
   7   2   6        739.85        737.00        22.48 o
   8   2   6       2451.90       2615.30        95.17 o
   9   2   6       1891.83       1820.31        72.64 o
  10   2   6         11.62         21.28         4.09 o
  11   2   6        235.42        274.59        13.62 o
  12   2   6        522.55        467.10        43.63 o
 -13   3   6          3.44          5.12         4.53 o
 -12   3   6        893.89        939.99        46.96 o
 -11   3   6         51.18         56.35         4.67 o
 -10   3   6        202.66        180.57         8.00 o
  -9   3   6         22.25         81.37         4.80 o
  -8   3   6       1290.66       1346.36        48.26 o
  -7   3   6        741.30        721.09        21.86 o
  -6   3   6        413.59        339.85        10.64 o
  -5   3   6        958.69        999.01        29.38 o
  -4   3   6       8899.45       8729.75       359.03 o
  -3   3   6       1465.99       1688.08        55.95 o
  -2   3   6        513.62        645.25        21.53 o
  -1   3   6       7756.31       8310.99       304.97 o
   0   3   6       2249.64       2435.68        76.69 o
   1   3   6       5308.94       5383.62       181.50 o
   2   3   6         90.60        104.07         5.34 o
   3   3   6       1151.03       1046.19        43.26 o
   4   3   6         32.16         69.91         4.49 o
   5   3   6       2243.72       2373.49        80.97 o
   6   3   6        126.33        151.38         5.71 o
   7   3   6        273.25        273.87        16.74 o
   8   3   6        393.92        411.74        16.01 o
   9   3   6        117.76        127.55         6.48 o
  10   3   6         17.12         43.06         7.22 o
  11   3   6        539.76        527.12        32.34 o
  12   3   6          6.67          4.53         4.19 o
 -12   4   6         86.44         82.05         5.61 o
 -11   4   6         46.95         57.97         4.03 o
 -10   4   6       1035.32       1183.14        45.28 o
  -9   4   6       2090.39       2126.80        92.34 o
  -8   4   6         56.20         64.83         5.24 o
  -7   4   6      11632.87      11460.47       807.32 o
  -6   4   6        483.74        465.46        13.16 o
  -5   4   6        648.45        711.40        21.36 o
  -4   4   6         21.56         32.20         2.91 o
  -3   4   6       7625.97       6880.19       251.67 o
  -2   4   6        177.45        187.95         8.97 o
  -1   4   6       3181.12       3053.10        97.67 o
   0   4   6       2894.86       2452.15        83.61 o
   1   4   6        317.08        289.95        10.60 o
   2   4   6         76.61         86.17         4.40 o
   3   4   6       3030.86       3159.67       157.78 o
   4   4   6       1301.01       1244.98        48.70 o
   5   4   6        482.77        392.12        15.92 o
   6   4   6        609.53        557.96        19.25 o
   7   4   6       1231.73       1288.76        43.29 o
   8   4   6        316.53        347.85        16.71 o
   9   4   6          1.28         12.30         3.07 o
  10   4   6       1304.97       1246.35        68.46 o
  11   4   6         11.24         12.57         4.32 o
  12   4   6          5.25         11.54         6.20 o
 -12   5   6          8.50         19.73         4.02 o
 -11   5   6        229.22        223.04         9.23 o
 -10   5   6         54.82         56.81         3.51 o
  -9   5   6        525.43        598.51        22.47 o
  -8   5   6         20.69         37.12         3.30 o
  -7   5   6        469.22        476.71        14.44 o
  -6   5   6       4932.96       4858.45       192.69 o
  -5   5   6        314.74        381.00        11.80 o
  -4   5   6       2017.90       1894.18        69.81 o
  -3   5   6        641.95        591.04        29.65 o
  -2   5   6          9.28         40.16         3.90 o
  -1   5   6        874.21        753.61        22.45 o
   0   5   6         63.87         59.79         4.40 o
   1   5   6      10770.54       9824.30       569.77 o
   2   5   6       2050.09       1886.89       108.75 o
   3   5   6       1293.94       1257.88        47.97 o
   4   5   6       1321.86       1479.13        51.51 o
   5   5   6        660.91        592.92        23.77 o
   6   5   6         18.80         16.58         2.91 o
   7   5   6        985.96       1058.80        34.77 o
   8   5   6        304.30        251.57        10.88 o
   9   5   6         85.92         84.95         4.64 o
  10   5   6        144.23        126.20         9.66 o
  11   5   6          2.76         12.05         4.83 o
 -11   6   6        276.62        277.80        10.94 o
 -10   6   6        125.77        148.30         6.30 o
  -9   6   6       1770.31       1949.03        81.71 o
  -8   6   6        782.83        799.42        28.54 o
  -7   6   6       1035.87       1020.13        33.10 o
  -6   6   6         40.92         46.13         2.86 o
  -5   6   6       1352.08       1214.63        40.41 o
  -4   6   6         14.06         24.61         3.00 o
  -3   6   6        279.29        328.74        13.64 o
  -2   6   6        762.11        778.33        40.80 o
  -1   6   6       4110.24       3880.89       216.35 o
   0   6   6         22.78         70.27         9.14 o
   1   6   6        305.15        330.61        29.79 o
   2   6   6       1825.70       1644.24        74.75 o
   3   6   6        333.42        313.78        13.13 o
   4   6   6         39.12         61.17         7.89 o
   5   6   6        460.91        491.71        26.42 o
   6   6   6       5077.15       5160.60       297.02 o
   7   6   6        122.81        196.66         8.63 o
   8   6   6          0.79         11.01         3.01 o
   9   6   6        382.29        402.77        19.01 o
  10   6   6        297.21        262.08        11.92 o
  11   6   6        153.87        126.22        10.03 o
 -11   7   6         20.79         31.84         5.16 o
 -10   7   6         16.29         25.69         2.71 o
  -9   7   6          2.30          4.90         2.45 o
  -8   7   6        599.66        668.68        23.34 o
  -7   7   6         81.67        105.41         5.16 o
  -6   7   6       1649.64       1687.43        56.35 o
  -5   7   6         70.84         81.48         4.52 o
  -4   7   6         58.53         38.95         5.73 o
  -3   7   6        132.22        125.10        12.15 o
  -2   7   6        531.03        521.42        24.04 o
  -1   7   6       2212.85       2297.07       118.24 o
   0   7   6       1208.53       1264.24        58.21 o
   1   7   6        128.16        164.57         9.10 o
   2   7   6        829.21        871.76        32.99 o
   3   7   6       1026.44       1096.33        47.38 o
   4   7   6          6.97         23.80         4.61 o
   5   7   6        786.12        781.94        27.96 o
   6   7   6        724.20        710.24        28.14 o
   7   7   6        278.87        295.27        11.95 o
   8   7   6         54.20         49.91         4.39 o
   9   7   6         86.48         75.92         5.70 o
  10   7   6         36.37         44.47         6.83 o
 -10   8   6          8.65          9.89         5.01 o
  -9   8   6         24.11         18.91         2.48 o
  -8   8   6        736.24        775.94        30.11 o
  -7   8   6         28.71         23.23         3.32 o
  -6   8   6        166.95        159.93         7.25 o
  -5   8   6         36.68         46.21         5.66 o
  -4   8   6        838.74        909.32        36.10 o
  -3   8   6        196.24        197.51        11.83 o
  -2   8   6          0.98          2.26         4.65 o
   0   8   6        880.35        866.74       118.50 o
   1   8   6        607.65        682.02        29.27 o
   2   8   6        163.70        165.77         9.15 o
   3   8   6        495.01        496.48        22.09 o
   4   8   6         55.25         46.93         6.14 o
   5   8   6         28.10         37.18         5.56 o
   6   8   6        129.01        165.89        13.22 o
   7   8   6         82.46        109.31         6.99 o
   8   8   6       2083.80       2162.21       110.55 o
   9   8   6        277.43        262.74        19.98 o
  -8   9   6          5.62         16.43         3.29 o
  -7   9   6         28.89         31.86         3.89 o
  -6   9   6        211.01        235.47        16.94 o
  -5   9   6         86.20         84.54         5.90 o
  -4   9   6        740.18        856.93        42.32 o
  -3   9   6        176.11        203.68        14.54 o
  -2   9   6        440.19        401.51        32.51 o
  -1   9   6         30.02         42.35         6.74 o
   0   9   6        362.94        359.74        28.13 o
   1   9   6       1510.40       1589.20       107.53 o
   2   9   6         97.06         96.96         7.67 o
   3   9   6        849.60        839.61        34.54 o
   4   9   6       1782.08       1789.83        90.25 o
   5   9   6          6.27          2.56         3.69 o
   6   9   6        230.66        216.08        10.86 o
   7   9   6        262.58        256.44        15.66 o
  -7  10   6          0.23         38.96         8.44 o
  -6  10   6         12.99         16.38         4.00 o
  -5  10   6         56.77         64.17        11.16 o
  -4  10   6         67.49         63.68         9.56 o
  -3  10   6         39.50         83.33         7.47 o
  -2  10   6        188.15        186.83        19.71 o
  -1  10   6         67.13         67.31         9.39 o
   0  10   6         74.95        108.37        11.46 o
   1  10   6        105.09        112.21        12.47 o
   2  10   6        157.10        219.01        27.56 o
   3  10   6        598.03        748.14        71.08 o
   4  10   6        172.13        216.01        25.59 o
   5  10   6         29.17         46.76        12.34 o
   6  10   6        174.88        889.97      1052.31 o
  -5  11   6        931.82        830.10        83.62 o
  -4  11   6         38.08         26.61         6.93 o
  -3  11   6        113.97        123.80        14.04 o
  -2  11   6       2683.44       2597.87       470.65 o
  -1  11   6         23.98         26.38         5.88 o
   0  11   6          0.30         -0.91         7.83 o
   1  11   6         55.01         62.22        12.21 o
   2  11   6        850.68        866.38        86.25 o
   3  11   6         63.16         71.28        13.53 o
 -13   1   7         42.28         53.61         5.48 o
 -12   1   7        147.58        180.34        12.35 o
 -11   1   7        685.93        718.80        31.78 o
 -10   1   7        297.63        372.22        15.81 o
  -9   1   7         60.56         96.41         6.38 o
  -8   1   7        178.60        171.81         6.04 o
  -7   1   7         74.64         62.13         3.52 o
  -6   1   7       1174.84       1102.15        32.44 o
  -5   1   7       1892.58       1837.88        58.24 o
  -4   1   7         84.61        128.99        10.86 o
  -3   1   7       1340.89       1186.51        37.85 o
  -2   1   7        212.26        242.30         9.93 o
  -1   1   7      10672.19      10661.02       375.53 o
   0   1   7        132.21        168.65        12.60 o
   1   1   7        768.39        587.28        21.38 o
   2   1   7        155.16        109.25         5.28 o
   3   1   7        241.32        267.08         9.40 o
   4   1   7        415.19        349.44        11.56 o
   5   1   7        430.47        388.90        15.71 o
   6   1   7        141.51        139.23         7.15 o
   7   1   7        471.19        535.18        27.30 o
   8   1   7       1871.81       1906.22        73.06 o
   9   1   7        296.21        329.98        13.31 o
  10   1   7        988.40       1040.93        48.08 o
  11   1   7        331.90        339.48        17.99 o
  12   1   7          0.15         13.57         4.78 o
 -13   2   7          0.63         20.03         4.67 o
 -12   2   7         44.85         49.73         4.41 o
 -11   2   7        133.88        133.09         6.83 o
 -10   2   7          4.92         11.85         2.44 o
  -9   2   7          0.86         18.58         2.62 o
  -8   2   7       2647.72       2540.68        89.76 o
  -7   2   7        408.74        431.61        13.60 o
  -6   2   7          0.19         11.48         1.61 o
  -5   2   7         19.74          8.09         1.24 o
  -4   2   7        265.05        317.90        12.30 o
  -3   2   7         35.52         41.70         3.72 o
  -2   2   7      17236.28      17498.85       650.54 o
  -1   2   7       2101.60       2012.86        93.49 o
   0   2   7       4102.72       4261.79       137.87 o
   1   2   7         63.22        118.89         5.64 o
   2   2   7         17.49         27.60         2.68 o
   3   2   7        890.80       1039.87        34.30 o
   4   2   7        165.52        158.48         8.45 o
   5   2   7        191.59        207.03         7.59 o
   6   2   7          7.07          8.91         1.68 o
   7   2   7         19.13         23.14         2.54 o
   8   2   7        396.21        465.43        16.73 o
   9   2   7       2942.00       3011.40       168.44 o
  10   2   7         28.91         35.31         5.10 o
  11   2   7          7.82         15.58         4.75 o
  12   2   7          1.12         19.06         5.44 o
 -13   3   7         16.72         26.25         6.25 o
 -12   3   7        159.05        134.32         8.13 o
 -11   3   7        169.31        187.05         9.00 o
 -10   3   7          0.20          3.96         3.41 o
  -9   3   7       3568.68       3817.52       200.04 o
  -8   3   7         47.86         50.07         3.24 o
  -7   3   7        122.53        107.56         4.26 o
  -6   3   7       1956.81       1789.90        52.27 o
  -5   3   7       6661.39       6602.63       253.50 o
  -4   3   7        376.78        306.95        10.90 o
  -3   3   7         92.77         99.47         7.16 o
  -2   3   7       2730.76       2641.96        99.03 o
  -1   3   7       3793.26       3482.24       137.01 o
   0   3   7         17.15         63.94         4.77 o
   1   3   7        205.10        200.47         7.37 o
   2   3   7        429.47        417.79        15.40 o
   3   3   7        872.62        847.26        29.55 o
   4   3   7          6.48          7.53         1.73 o
   5   3   7        732.21        689.06        21.62 o
   6   3   7        428.22        478.42        15.54 o
   7   3   7        423.89        423.10        13.86 o
   8   3   7       1156.32       1145.85        46.78 o
   9   3   7        192.66        214.47        16.89 o
  10   3   7       1426.87       1427.53        88.03 o
  11   3   7       1260.12       1145.42        68.97 o
  12   3   7          2.23         11.24         4.27 o
 -12   4   7         10.74         22.82         3.64 o
 -11   4   7          6.04         11.03         2.91 o
 -10   4   7         39.84         44.05         4.37 o
  -9   4   7        976.56       1056.12        38.15 o
  -8   4   7       2710.58       2696.03       112.67 o
  -7   4   7       1856.08       1936.83        60.11 o
  -6   4   7        703.34        692.17        19.78 o
  -5   4   7       1712.50       1919.13        61.65 o
  -4   4   7        588.91        674.35        22.25 o
  -3   4   7        923.85        883.02        34.62 o
  -2   4   7       2734.17       2718.84        90.46 o
  -1   4   7        593.49        450.48        18.59 o
   0   4   7        869.60        808.83        26.44 o
   1   4   7        970.65       1078.34        37.86 o
   2   4   7         15.22         17.51         2.52 o
   3   4   7        181.65        132.05         6.00 o
   4   4   7        145.08        131.24         5.32 o
   5   4   7         16.75         17.36         2.33 o
   6   4   7         70.67         97.53         4.33 o
   7   4   7       2809.71       2807.62       101.32 o
   8   4   7         40.35         44.68         3.46 o
   9   4   7        111.08        121.40         6.54 o
  10   4   7         36.91        100.87         8.66 o
  11   4   7        338.65        313.97        14.71 o
  12   4   7        150.70        107.53        11.97 o
 -12   5   7         83.81         90.17         6.44 o
 -11   5   7        501.16        515.49        26.58 o
 -10   5   7          0.88          9.50         2.64 o
  -9   5   7        173.06        189.45        11.10 o
  -8   5   7       1053.65       1090.67        37.35 o
  -7   5   7        392.12        379.00        13.68 o
  -6   5   7        166.85        179.07         5.95 o
  -5   5   7        937.26        943.61        29.05 o
  -4   5   7         11.71         18.44         2.44 o
  -3   5   7       4271.28       3969.14       163.44 o
  -2   5   7         45.81         55.34         4.98 o
  -1   5   7        413.02        377.12        15.85 o
   0   5   7       2665.81       2201.61       124.86 o
   1   5   7        217.84        300.74        30.41 o
   2   5   7        624.40        519.57        21.47 o
   3   5   7         16.55         34.51        13.11 o
   4   5   7       1033.38        995.84        35.00 o
   5   5   7         17.80         16.17         2.63 o
   6   5   7        672.66        603.02        18.98 o
   7   5   7       1711.13       1746.19        60.22 o
   8   5   7         38.81         24.77         3.07 o
   9   5   7        319.65        318.49        15.68 o
  10   5   7        117.31        115.89        14.27 o
  11   5   7        368.21        322.43        16.70 o
 -11   6   7          3.71          6.76         2.58 o
 -10   6   7          8.98         16.15         2.29 o
  -9   6   7         27.95         48.89         4.09 o
  -8   6   7         50.24         67.02         4.21 o
  -7   6   7        179.22        162.07         6.51 o
  -6   6   7       3209.74       3226.93       130.19 o
  -5   6   7       4540.65       4365.71       220.81 o
  -4   6   7         51.78         40.87         3.61 o
  -3   6   7        846.54        827.62        42.49 o
  -2   6   7        210.30        236.38        21.72 o
  -1   6   7        913.46        930.66        47.19 o
   0   6   7        401.14        492.15        23.83 o
   1   6   7          1.58          6.33         4.03 o
   2   6   7         90.50         74.58         6.08 o
   3   6   7       2039.05       2056.28        90.65 o
   4   6   7         61.24         81.31         7.39 o
   5   6   7        207.42        240.10        13.04 o
   6   6   7        495.97        555.19        25.66 o
   7   6   7        338.84        349.52        15.36 o
   8   6   7        364.34        365.39        14.68 o
   9   6   7        141.70        145.65         7.66 o
  10   6   7        192.90        190.74        11.10 o
 -10   7   7         38.39         34.00         3.06 o
  -9   7   7         30.29         53.32         4.14 o
  -8   7   7          4.01          9.12         3.15 o
  -7   7   7        200.69        222.21         8.58 o
  -6   7   7         16.16         28.26         2.80 o
  -5   7   7        601.49        547.90        18.89 o
  -4   7   7        748.90        720.64        27.00 o
  -3   7   7       1237.35       1159.88        74.79 o
  -2   7   7       1327.50       1251.87        58.21 o
  -1   7   7       1207.46       1263.76        58.92 o
   0   7   7        103.08        120.25        14.76 o
   1   7   7       5399.72       5284.02       356.36 o
   2   7   7        636.71        560.89        24.07 o
   3   7   7        335.30        326.20        13.45 o
   4   7   7         27.14         36.11         5.54 o
   5   7   7       1440.72       1413.51        57.63 o
   6   7   7        451.01        545.28        19.90 o
   7   7   7        506.86        484.70        17.50 o
   8   7   7        367.78        374.58        15.20 o
   9   7   7         38.97         54.05         4.78 o
  10   7   7         32.90         25.46         4.64 o
 -10   8   7          0.67          9.30         4.09 o
  -9   8   7        127.10        124.23         6.00 o
  -8   8   7        105.80        142.20         7.82 o
  -7   8   7          0.41          1.16         2.62 o
  -6   8   7        274.73        313.79        14.43 o
  -5   8   7        147.97        155.93         8.02 o
  -4   8   7        843.48        857.86        36.99 o
  -3   8   7       3674.11       3987.09       297.99 o
  -2   8   7        990.43       1030.65        59.89 o
  -1   8   7        716.74        789.37        45.41 o
   0   8   7        622.63        658.74        38.77 o
   1   8   7         20.15         18.81         7.69 o
   2   8   7       2869.74       3045.00       160.52 o
   3   8   7         58.25        118.66        16.14 o
   4   8   7         64.71         82.29         7.23 o
   5   8   7        188.04        218.09        10.69 o
   6   8   7        550.28        640.54        30.14 o
   7   8   7        154.85        174.56         8.54 o
   8   8   7        622.74        624.10        29.29 o
   9   8   7        275.63        908.01       341.64 o
  -8   9   7         15.86         19.40         2.93 o
  -7   9   7          0.15          2.81         2.82 o
  -6   9   7        133.28        125.29         9.69 o
  -5   9   7         82.73         77.22         4.72 o
  -4   9   7         55.60         90.09         5.71 o
  -3   9   7         64.34         87.87         6.75 o
  -2   9   7         80.67        129.03        15.87 o
  -1   9   7       1023.77       1086.87        72.58 o
   0   9   7        116.13        129.85        12.32 o
   1   9   7        429.22        489.77        31.66 o
   2   9   7        360.33        394.50        22.70 o
   3   9   7        847.64        899.90        51.07 o
   4   9   7        569.17        613.46        34.89 o
   5   9   7        227.32        253.03        14.02 o
   6   9   7        189.88        187.82         9.95 o
   7   9   7        312.58        339.03        18.65 o
  -7  10   7       1097.26        890.02        65.01 o
  -6  10   7          3.40         10.08         3.52 o
  -5  10   7         48.76         52.66         8.10 o
  -4  10   7       1799.42       1695.30       114.33 o
  -3  10   7        255.55        271.18        14.61 o
  -2  10   7        111.45        127.13        16.22 o
  -1  10   7        511.41        473.75        42.35 o
   0  10   7        422.35        479.23        54.30 o
   1  10   7        203.04        222.73        54.08 o
   2  10   7         93.68        100.96        13.31 o
   3  10   7        660.80        626.30        53.73 o
   4  10   7        107.02        693.43       844.72 o
   5  10   7         53.74        891.34      1176.48 o
   6  10   7        328.23       1149.07      1271.98 o
  -4  11   7         10.25         16.85         5.81 o
  -3  11   7       1430.60       1244.39       131.48 o
  -2  11   7          1.02         32.54         4.12 o
  -1  11   7        389.87        304.56        19.90 o
   0  11   7        324.62        227.86        16.60 o
   1  11   7        213.15        102.53         9.12 o
   2  11   7          9.53         10.02         6.13 o
   3  11   7          0.15         -0.74         9.57 o
 -13   0   8         32.61         41.03         7.88 o
 -12   0   8        529.21        530.66        27.73 o
 -11   0   8        634.96        673.47        29.50 o
 -10   0   8        224.65        240.98        10.83 o
  -9   0   8       1178.44       1008.03        75.17 o
  -8   0   8        493.84        444.09        18.71 o
  -7   0   8       6494.41       6202.86       384.43 o
  -6   0   8       1452.66       1390.01        43.07 o
  -5   0   8      14061.55      13552.75       787.76 o
  -4   0   8       4225.70       3830.12       179.71 o
  -3   0   8         54.33         48.93        11.20 o
  -2   0   8       2070.23       2192.51        87.04 o
  -1   0   8       6749.50       6174.42       273.90 o
   0   0   8       5129.41       5656.38       237.20 o
   1   0   8       1428.03       1587.00       141.72 o
   2   0   8        847.98        849.85        49.99 o
   3   0   8        722.40        749.44        31.93 o
   4   0   8         44.40         51.29         3.78 o
   5   0   8        259.21        319.07        13.98 o
   6   0   8       8285.07       7809.39       461.94 o
   7   0   8        985.92        967.76        44.73 o
   8   0   8          8.58          9.11         4.35 o
   9   0   8       3411.06       3440.06       244.76 o
  10   0   8        484.69        553.46        44.55 o
  11   0   8          2.63         13.90         5.61 o
  12   0   8          3.52         11.33         5.34 o
 -13   1   8          6.06         11.96         5.47 o
 -12   1   8        167.17        145.92         9.73 o
 -11   1   8       1262.98       1247.57        48.34 o
 -10   1   8       1334.33       1261.87        44.16 o
  -9   1   8       3738.96       3640.16       168.54 o
  -8   1   8       1471.47       1371.07        44.40 o
  -7   1   8         41.47         34.32         2.31 o
  -6   1   8        180.34        163.81         5.63 o
  -5   1   8        124.83        129.90         5.47 o
  -4   1   8         40.32         28.41         3.39 o
  -3   1   8        356.33        324.58        13.58 o
  -2   1   8        258.48        263.61        10.97 o
  -1   1   8          2.63         43.60         4.35 o
   0   1   8         19.68         55.24         4.03 o
   1   1   8       1095.54       1358.19        43.55 o
   2   1   8        355.14        355.92        12.64 o
   3   1   8         63.72         54.37         3.16 o
   4   1   8         79.09         91.80         4.00 o
   5   1   8        133.70        128.25         8.56 o
   6   1   8        466.39        539.73        18.26 o
   7   1   8        139.33        144.07         7.20 o
   8   1   8        116.87        143.04        10.21 o
   9   1   8        260.30        275.75        13.18 o
  10   1   8        123.67        162.91        10.10 o
  11   1   8        627.12        666.84        30.69 o
  12   1   8          1.27          2.41         3.67 o
 -13   2   8        758.10        794.28        56.30 o
 -12   2   8        453.98        493.60        21.50 o
 -11   2   8        362.67        326.06        19.07 o
 -10   2   8        419.09        406.62        15.60 o
  -9   2   8        885.04        946.91        32.32 o
  -8   2   8        859.66        869.21        26.66 o
  -7   2   8       3328.83       3157.57       106.54 o
  -6   2   8       1157.88       1195.43        33.63 o
  -5   2   8       2383.15       2327.15        69.68 o
  -4   2   8        264.74        210.17         7.80 o
  -3   2   8        119.70         48.34         4.10 o
  -2   2   8       1450.83       1397.26        57.35 o
  -1   2   8          0.42         14.04         3.05 o
   0   2   8         12.29         14.24         2.30 o
   1   2   8       1665.26       1728.10        61.39 o
   2   2   8       2300.06       2531.16        80.04 o
   3   2   8         21.68         57.06         3.06 o
   4   2   8        228.00        234.55         9.61 o
   5   2   8       1365.63       1333.28        41.08 o
   6   2   8         14.80         11.47         2.00 o
   7   2   8       4713.42       4502.06       318.73 o
   8   2   8       6900.24       7010.04       560.08 o
   9   2   8         22.09         40.29        16.44 o
  10   2   8        445.05        450.88        18.93 o
  11   2   8          7.44         13.73         4.37 o
  12   2   8       1624.99       1315.81        75.66 o
 -13   3   8         33.07         28.54         6.39 o
 -12   3   8        882.94        889.27        41.51 o
 -11   3   8         97.92         98.42         6.32 o
 -10   3   8        286.42        261.42        12.26 o
  -9   3   8        272.25        235.60        10.47 o
  -8   3   8        597.39        592.44        18.93 o
  -7   3   8       1692.48       1708.85        51.23 o
  -6   3   8        191.77        178.17         6.89 o
  -5   3   8       1860.15       1738.34        49.09 o
  -4   3   8       4499.58       4358.04       140.14 o
  -3   3   8        109.43        159.09         9.88 o
  -2   3   8          6.00         27.79         3.11 o
  -1   3   8        647.03        660.63        24.99 o
   0   3   8        666.82        730.74        24.48 o
   1   3   8       5741.21       5202.38       169.67 o
   2   3   8        697.68        816.90        25.12 o
   3   3   8        906.33        948.45        32.93 o
   4   3   8       3370.98       3479.10       109.81 o
   5   3   8        216.33        234.78         8.42 o
   6   3   8        197.29        189.58         7.04 o
   7   3   8         65.02         97.81         6.42 o
   8   3   8         75.06        143.27        11.35 o
   9   3   8        713.47        804.31        41.15 o
  10   3   8        119.36        116.87        10.59 o
  11   3   8        190.78        181.89        12.65 o
  12   3   8        639.69        494.80        30.15 o
 -12   4   8        579.96        617.79        27.98 o
 -11   4   8        153.13        165.50         8.89 o
 -10   4   8          0.50          6.48         4.18 o
  -9   4   8       1435.54       1399.26        56.22 o
  -8   4   8        347.10        404.71        14.20 o
  -7   4   8       2779.44       2908.79        99.63 o
  -6   4   8          0.04         13.29         1.69 o
  -5   4   8        808.96        760.09        21.17 o
  -4   4   8       3329.93       3061.95       102.47 o
  -3   4   8         22.38         25.09         3.40 o
  -2   4   8         71.07         46.69         3.08 o
  -1   4   8         70.71         53.07         3.46 o
   0   4   8        193.61        175.21         7.15 o
   1   4   8        203.13        218.90         8.82 o
   2   4   8          4.57         30.18         3.23 o
   3   4   8         11.31         16.05         2.47 o
   4   4   8        161.97        176.46         7.15 o
   5   4   8       1138.81       1155.59        34.44 o
   6   4   8       4148.60       4114.81       166.74 o
   7   4   8        330.71        327.26        15.94 o
   8   4   8         85.43         86.98         4.77 o
   9   4   8       1640.89       1753.93        96.71 o
  10   4   8         66.62         85.37        10.97 o
  11   4   8        187.41        174.38         9.28 o
 -12   5   8        367.56        299.76        13.93 o
 -11   5   8        535.49        533.98        23.26 o
 -10   5   8       1672.28       1726.12        81.60 o
  -9   5   8          2.03          7.01         2.81 o
  -8   5   8        166.22        149.07         6.29 o
  -7   5   8         65.63         90.87         3.84 o
  -6   5   8       1116.10       1094.69        32.57 o
  -5   5   8         30.94         59.49         3.06 o
  -4   5   8        182.70        166.40         8.26 o
  -3   5   8       2113.05       1903.96        70.39 o
  -2   5   8        130.00        138.82         7.60 o
  -1   5   8       1959.51       1667.12       189.65 o
   0   5   8        190.49        179.60        18.20 o
   1   5   8       2391.37       2407.27       113.22 o
   2   5   8       1540.53       1608.55        64.30 o
   3   5   8       4196.13       4291.23       248.96 o
   4   5   8       2084.67       2170.43        93.58 o
   5   5   8        916.13        889.16        32.21 o
   6   5   8       1602.09       1700.31        58.34 o
   7   5   8        645.76        662.36        34.96 o
   8   5   8         16.89         19.30         3.58 o
   9   5   8         11.85         23.07         4.10 o
  10   5   8        677.81        750.55        48.26 o
  11   5   8        633.71        539.92        30.52 o
 -11   6   8        185.51        190.16         9.00 o
 -10   6   8        635.43        636.11        24.31 o
  -9   6   8          5.58         24.56         3.02 o
  -8   6   8        192.31        253.30         9.66 o
  -7   6   8         20.48         24.51         2.57 o
  -6   6   8       4154.97       4073.20       169.98 o
  -5   6   8        450.68        420.92        13.96 o
  -4   6   8        418.81        397.64        15.07 o
  -3   6   8        719.44        708.08        42.34 o
  -2   6   8       1357.99       1416.91        85.78 o
  -1   6   8        165.26        233.47        14.93 o
   0   6   8       1736.54       1550.00        96.57 o
   1   6   8         48.75         67.88         5.69 o
   2   6   8       2112.53       2110.02        95.46 o
   3   6   8        278.28        298.27        15.06 o
   4   6   8       2691.30       2805.59       141.81 o
   5   6   8         28.27         36.53         4.32 o
   6   6   8        185.23        228.81         9.16 o
   7   6   8        229.18        258.46        10.48 o
   8   6   8        159.10        180.35         8.89 o
   9   6   8          5.04          8.70         3.39 o
  10   6   8          2.69          8.53         2.58 o
 -10   7   8          3.82         21.16         3.48 o
  -9   7   8        947.84        976.43        42.84 o
  -8   7   8          4.31          8.68         3.11 o
  -7   7   8         46.89         57.65         3.83 o
  -6   7   8        354.21        336.19        11.79 o
  -5   7   8        557.14        593.53        19.05 o
  -4   7   8         20.91         23.06         4.70 o
  -3   7   8        265.73        309.24        21.46 o
  -2   7   8        298.13        328.61        26.52 o
  -1   7   8        538.58        574.38        31.96 o
   0   7   8          7.85          9.92         5.51 o
   1   7   8       4876.75       5030.57       339.92 o
   2   7   8       1778.74       1665.84        86.53 o
   3   7   8        815.09        776.00        30.95 o
   4   7   8       1813.20       1941.11        76.58 o
   5   7   8        518.15        553.97        25.72 o
   6   7   8         17.03         24.62         4.15 o
   7   7   8        831.04        901.29        30.06 o
   8   7   8         10.80         17.93         3.53 o
   9   7   8        173.56        157.95        12.17 o
  -9   8   8         85.26         79.12         5.59 o
  -8   8   8        115.42        130.17         9.96 o
  -7   8   8          5.51         10.40         2.65 o
  -6   8   8        240.59        269.96        10.64 o
  -5   8   8        514.36        540.10        19.55 o
  -4   8   8       2180.28       2328.56       114.25 o
  -3   8   8         49.06         81.97        12.23 o
  -2   8   8       1732.63       2019.91       115.43 o
  -1   8   8        243.66        255.79        18.69 o
   0   8   8       1456.38       1577.60        85.10 o
   1   8   8        303.61        282.33        21.73 o
   2   8   8        282.35        285.45        17.91 o
   3   8   8       1714.40       1730.96        89.52 o
   4   8   8         47.59         64.24         6.90 o
   5   8   8         21.72         27.18         4.39 o
   6   8   8        905.68        848.25        51.50 o
   7   8   8        119.25        103.50         6.30 o
   8   8   8        706.41        689.05        34.24 o
  -8   9   8        755.60        750.14        37.23 o
  -7   9   8         90.72         98.72         9.18 o
  -6   9   8         11.98         16.06         2.92 o
  -5   9   8        259.14        287.97        17.64 o
  -4   9   8          0.46          3.19         2.85 o
  -3   9   8        122.32        150.77        13.21 o
  -2   9   8       1161.02       1267.56        65.06 o
  -1   9   8       2188.34       2496.07       186.30 o
   0   9   8         71.56        110.39        12.02 o
   1   9   8         21.28         17.02        10.99 o
   2   9   8        216.84        198.94        27.95 o
   3   9   8          4.21         16.66         6.81 o
   4   9   8         40.64         74.62         8.03 o
   5   9   8       1377.26       1445.95        68.25 o
   6   9   8        207.72        254.04        16.07 o
   7   9   8        403.30        380.03        26.86 o
  -7  10   8        215.80        139.58        16.39 o
  -6  10   8        200.25        201.75        18.89 o
  -5  10   8         19.58         30.39         4.86 o
  -4  10   8        238.12        239.50        11.53 o
  -3  10   8        131.45        124.45         6.77 o
  -2  10   8         27.46         49.16         8.54 o
  -1  10   8          4.32         26.30        10.24 o
   0  10   8        788.64        773.72        70.74 o
   1  10   8         69.37         71.50        10.25 o
   2  10   8        235.90        229.28        33.76 o
   3  10   8        209.05        169.42        23.08 o
   4  10   8          0.67          7.02         8.35 o
   5  10   8        596.01        955.69       482.37 o
  -4  11   8        270.35        207.97        15.60 o
  -3  11   8          0.82         10.41         5.93 o
  -2  11   8         14.42         18.36         2.92 o
  -1  11   8         46.03         42.93         6.60 o
   0  11   8        123.00        103.20         9.72 o
   1  11   8         38.48         21.64         4.76 o
   2  11   8        242.34        199.70        17.33 o
   3  11   8         47.47         46.31        11.60 o
 -13   1   9         44.07         45.54        10.14 o
 -12   1   9       1395.86       1408.66        69.04 o
 -11   1   9        253.52        270.66        11.06 o
 -10   1   9        731.75        716.46        23.99 o
  -9   1   9        628.20        629.57        20.86 o
  -8   1   9        258.54        249.18         9.84 o
  -7   1   9        380.33        340.41        10.68 o
  -6   1   9        539.76        502.58        15.64 o
  -5   1   9       2416.98       2163.71        58.17 o
  -4   1   9          1.23         15.95         1.38 o
  -3   1   9       1254.28       1367.11        45.38 o
  -2   1   9         48.05         92.17         5.26 o
  -1   1   9       2133.06       2145.01        73.55 o
   0   1   9        221.92        254.55        13.53 o
   1   1   9       2827.90       2863.72        92.97 o
   2   1   9       7120.18       6497.94       224.90 o
   3   1   9       1158.38       1216.51        38.15 o
   4   1   9       2707.09       2675.52       136.30 o
   5   1   9         14.15         29.46         2.89 o
   6   1   9        482.31        490.40        16.44 o
   7   1   9        404.80        484.12        18.70 o
   8   1   9        354.38        377.42        17.56 o
   9   1   9        737.64        748.50        32.82 o
  10   1   9       1217.77       1293.43        64.66 o
  11   1   9       1479.42       1603.50       114.02 o
  12   1   9         55.03         36.75         6.44 o
 -13   2   9        448.21        469.68        87.67 o
 -12   2   9          7.97          6.43         3.21 o
 -11   2   9        525.03        547.90        23.23 o
 -10   2   9          3.77         23.65         3.86 o
  -9   2   9        202.84        192.50         8.38 o
  -8   2   9         11.35         14.29         2.30 o
  -7   2   9        506.18        534.25        16.43 o
  -6   2   9          7.49         16.29         1.81 o
  -5   2   9        173.47        176.27         6.59 o
  -4   2   9         21.00         34.66         1.81 o
  -3   2   9       2666.89       2519.75        85.39 o
  -2   2   9        104.76        123.86         8.34 o
  -1   2   9       4031.24       4102.76       159.54 o
   0   2   9       1177.61       1047.88        34.88 o
   1   2   9        121.59        134.59        10.64 o
   2   2   9       2381.06       2382.51       101.76 o
   3   2   9       3137.02       3202.19       100.61 o
   4   2   9        533.69        556.61        15.85 o
   5   2   9        233.58        254.27         9.43 o
   6   2   9        613.72        631.52        22.58 o
   7   2   9         41.32        108.60         8.54 o
   8   2   9        167.35        191.53        36.87 o
   9   2   9        690.56        751.93        35.62 o
  10   2   9         54.29         49.31         5.39 o
  11   2   9         71.15         71.30         7.05 o
  12   2   9        227.95        195.87        17.76 o
 -13   3   9        169.83        137.60        15.92 o
 -12   3   9        445.36        427.17        18.92 o
 -11   3   9        172.68        196.64         9.51 o
 -10   3   9        761.05        855.96        34.90 o
  -9   3   9        791.35        924.43        32.69 o
  -8   3   9        107.96        125.14         5.23 o
  -7   3   9          1.46          5.70         1.54 o
  -6   3   9       1972.74       1899.85        57.73 o
  -5   3   9        103.92        100.33         3.66 o
  -4   3   9       1176.29       1231.80        35.00 o
  -3   3   9       1977.85       1768.45        54.63 o
  -2   3   9       2667.60       2424.53        87.10 o
  -1   3   9       2502.23       2346.71       154.50 o
   0   3   9        242.61        264.58        11.26 o
   1   3   9       1486.73       1307.24        40.82 o
   2   3   9        350.67        384.48        12.59 o
   3   3   9        723.92        783.66        26.38 o
   4   3   9        367.36        411.09        15.48 o
   5   3   9         43.82         40.24         3.21 o
   6   3   9       1695.24       1800.55        57.68 o
   7   3   9        134.72        170.95         8.34 o
   8   3   9       1335.36       1657.00       103.11 o
   9   3   9        169.11        180.98        18.29 o
  10   3   9          2.39         23.88         5.00 o
  11   3   9        333.16        294.69        17.92 o
 -12   4   9          9.21         16.35         3.92 o
 -11   4   9        157.82        142.56         7.93 o
 -10   4   9         65.42         68.26         6.26 o
  -9   4   9         27.42         53.92         5.01 o
  -8   4   9          3.63         13.03         2.95 o
  -7   4   9        953.76        942.37        27.10 o
  -6   4   9        909.87        950.17        27.63 o
  -5   4   9       1159.30       1121.30        31.78 o
  -4   4   9          5.91         16.99         1.79 o
  -3   4   9       3873.99       3340.13       112.91 o
  -2   4   9       2282.03       1944.88        66.60 o
  -1   4   9       1032.80       1026.12        46.06 o
   0   4   9       5020.01       4746.48       162.71 o
   1   4   9        592.82        533.87        22.13 o
   2   4   9        259.68        268.56        12.49 o
   3   4   9       1116.12       1171.69        44.34 o
   4   4   9        386.18        381.36        12.60 o
   5   4   9       1686.77       1796.19        56.42 o
   6   4   9        323.90        355.33        21.18 o
   7   4   9        255.99        264.39        13.07 o
   8   4   9        232.17        269.38        15.99 o
   9   4   9         28.97         51.12         8.47 o
  10   4   9        512.83        508.87        25.13 o
  11   4   9        108.05        102.94         6.38 o
 -12   5   9         33.09         26.76         4.13 o
 -11   5   9        270.66        300.63        12.84 o
 -10   5   9         71.37         85.65         5.38 o
  -9   5   9        185.76        223.73        14.03 o
  -8   5   9        620.75        659.51        21.62 o
  -7   5   9        354.63        334.07        10.06 o
  -6   5   9        460.53        551.74        16.29 o
  -5   5   9       1112.27       1232.39        37.10 o
  -4   5   9        183.69        187.15         7.37 o
  -3   5   9         31.72         49.29         2.90 o
  -2   5   9       2029.40       1829.71        66.99 o
  -1   5   9        146.56        120.81         9.60 o
   0   5   9       2293.22       2154.30       105.21 o
   1   5   9        314.09        306.78        13.74 o
   2   5   9         35.04         46.55         4.34 o
   3   5   9        134.60        124.53        10.10 o
   4   5   9         56.48         72.33         4.57 o
   5   5   9          8.03         22.06         3.12 o
   6   5   9        496.44        530.27        18.31 o
   7   5   9          1.14          6.36         3.07 o
   8   5   9          3.25         10.05         3.50 o
   9   5   9          5.04         11.64         5.18 o
  10   5   9          5.43          9.02         2.89 o
  11   5   9        127.62        103.89        10.04 o
 -11   6   9         15.32         15.90         3.19 o
 -10   6   9          3.33         19.62         2.90 o
  -9   6   9       1130.29       1127.26        53.35 o
  -8   6   9       1907.24       1928.75        77.70 o
  -7   6   9        142.81        145.58         5.67 o
  -6   6   9        771.31        835.16        26.09 o
  -5   6   9         17.12         20.62         2.52 o
  -4   6   9       1424.71       1334.34        49.79 o
  -3   6   9        139.19        155.57         7.30 o
  -2   6   9        426.75        433.88        21.97 o
  -1   6   9       2465.06       2440.97       187.45 o
   0   6   9         56.15         94.96         7.74 o
   1   6   9        389.29        407.49        17.89 o
   2   6   9       1041.07       1036.87        49.04 o
   3   6   9       1832.64       1789.76       134.27 o
   4   6   9         42.31         38.65         4.97 o
   5   6   9        882.38        921.06        33.94 o
   6   6   9       1389.56       1413.20        48.43 o
   7   6   9         22.16         23.96         3.46 o
   8   6   9        178.99        194.18         9.70 o
   9   6   9        366.92        319.60        21.36 o
  10   6   9          1.93          0.39         3.33 o
 -10   7   9       1575.49       1538.14        83.03 o
  -9   7   9        217.13        252.97        12.77 o
  -8   7   9        132.67        167.47         7.24 o
  -7   7   9          0.51          4.82         2.31 o
  -6   7   9          8.75         22.75         2.62 o
  -5   7   9        141.15        135.18         5.60 o
  -4   7   9         91.10         89.45         6.10 o
  -3   7   9        162.38        172.61        11.41 o
  -2   7   9        743.30        752.07        36.06 o
  -1   7   9         88.49        113.86        30.65 o
   0   7   9        872.08        880.62        59.20 o
   1   7   9        102.08        134.74         9.51 o
   2   7   9        371.66        401.22        17.51 o
   3   7   9          1.09          4.35         4.34 o
   4   7   9       1430.19       1400.76       156.00 o
   5   7   9         84.78         97.83         6.88 o
   6   7   9        144.65        154.91        10.72 o
   7   7   9        506.93        594.66        34.94 o
   8   7   9        876.80        906.44        46.40 o
   9   7   9          6.98        115.69       105.40 o
  -9   8   9         35.81         52.73         4.41 o
  -8   8   9        115.54        126.36         9.19 o
  -7   8   9        514.83        533.79        19.64 o
  -6   8   9          2.57          6.14         2.48 o
  -5   8   9         27.40         55.03         4.19 o
  -4   8   9        360.26        406.37        16.99 o
  -3   8   9         76.98         68.97         5.21 o
  -2   8   9       2043.05       2441.76       152.22 o
  -1   8   9         54.72         71.02         9.82 o
   0   8   9        965.84       1094.33        67.22 o
   1   8   9        161.11        163.60        12.78 o
   2   8   9         51.81        104.42        10.60 o
   3   8   9        830.42        890.39        38.32 o
   4   8   9         55.67         70.45         8.74 o
   5   8   9        566.38        626.76        24.56 o
   6   8   9         32.68         34.78         4.54 o
   7   8   9        207.73        217.47        11.97 o
   8   8   9        925.27        919.95        70.28 o
  -8   9   9        152.38        185.04        13.59 o
  -7   9   9        347.55        378.19        22.57 o
  -6   9   9          1.50          3.64         2.39 o
  -5   9   9         16.19         21.36         2.98 o
  -4   9   9        130.18        114.82         8.18 o
  -3   9   9        305.63        331.53        24.38 o
  -2   9   9         79.97        102.10         7.91 o
  -1   9   9        989.84       1173.21        89.14 o
   0   9   9        915.83       1013.15        63.69 o
   1   9   9          0.76         28.58        11.58 o
   2   9   9        177.20        192.63        22.78 o
   3   9   9        173.03        185.12        21.78 o
   4   9   9         36.80         25.26         7.05 o
   5   9   9        316.28        398.91        24.61 o
   6   9   9        799.49        854.93        57.28 o
   7   9   9         39.05         60.56        13.45 o
  -6  10   9        414.25        380.15        23.47 o
  -5  10   9          0.22          3.42         2.69 o
  -4  10   9        412.24        415.19        16.76 o
  -3  10   9         84.29         89.65         5.64 o
  -2  10   9        727.37        685.45        56.70 o
  -1  10   9        235.20        241.37        23.36 o
   0  10   9         41.71         63.09         8.46 o
   1  10   9        184.48        180.39        21.20 o
   2  10   9        117.68        102.45        15.54 o
   3  10   9        281.82        294.12        34.92 o
   4  10   9         76.99        110.04        26.54 o
   5  10   9         25.19        521.62       704.78 o
  -4  11   9        241.75        159.61        17.08 o
  -3  11   9        494.34        401.28        33.78 o
  -2  11   9          1.86          3.43         2.85 o
  -1  11   9        135.19        111.30         7.78 o
   0  11   9        172.58        122.47        19.49 o
   1  11   9        192.99        126.38        30.52 o
   2  11   9         64.73         47.16        11.52 o
 -13   0  10        928.26        764.45        72.61 o
 -12   0  10         46.69         33.97         5.71 o
 -11   0  10       1830.25       1894.01       117.01 o
 -10   0  10         20.57         27.86         3.70 o
  -9   0  10        758.88        731.75        46.39 o
  -8   0  10       3469.03       3124.16       180.36 o
  -7   0  10        695.84        610.39        21.04 o
  -6   0  10        269.13        323.75        14.67 o
  -5   0  10        125.58        110.45         4.79 o
  -4   0  10       9158.66       8151.64       313.20 o
  -3   0  10       2699.23       2902.42       111.28 o
  -2   0  10       3355.52       3551.17       129.30 o
  -1   0  10        272.54        241.63        18.71 o
   0   0  10       3769.35       3649.53       192.94 o
   1   0  10        974.28        809.29       151.80 o
   2   0  10      11853.27      11370.12       599.68 o
   3   0  10       1778.73       1731.17        70.64 o
   4   0  10       2327.33       2170.08        94.21 o
   5   0  10        789.34        987.89        68.42 o
   6   0  10         18.92         53.01         5.64 o
   7   0  10       2812.64       2956.87       204.92 o
   8   0  10         23.05         30.68         6.56 o
   9   0  10       1622.13       1763.82       227.81 o
  10   0  10        272.77        272.20        40.64 o
  11   0  10         45.04         45.80         9.42 o
 -13   1  10         82.56        107.78        13.86 o
 -12   1  10        948.99        904.74        44.33 o
 -11   1  10        321.79        333.63        17.33 o
 -10   1  10        319.01        295.15        10.99 o
  -9   1  10          7.92         22.25         2.89 o
  -8   1  10          0.61          1.83         2.01 o
  -7   1  10        207.67        196.70         7.09 o
  -6   1  10        813.15        727.55        20.18 o
  -5   1  10        198.22        145.27         4.48 o
  -4   1  10        287.70        265.53         8.57 o
  -3   1  10        104.01        104.33         4.62 o
  -2   1  10       1029.65        962.94        35.64 o
  -1   1  10       1659.70       1516.05        51.97 o
   0   1  10         11.48          7.53         2.18 o
   1   1  10      13546.47      13020.89       615.69 o
   2   1  10          0.72          8.13         1.72 o
   3   1  10        459.80        471.52        19.20 o
   4   1  10         33.70         29.81         4.20 o
   5   1  10       1007.49       2292.56       377.80 o
   6   1  10        892.87       2660.35       684.04 o
   7   1  10       3119.02       3427.61       189.44 o
   8   1  10       1035.48       1113.33        48.16 o
   9   1  10        433.19        459.25        26.30 o
  10   1  10         99.60         75.36         5.88 o
  11   1  10         78.12         87.51         8.65 o
  12   1  10        111.25         75.72        19.66 o
 -13   2  10         84.43        101.75        15.04 o
 -12   2  10         28.37         39.73         4.31 o
 -11   2  10        249.36        238.31        10.52 o
 -10   2  10       1508.62       1543.44        74.76 o
  -9   2  10        811.18        798.62        30.73 o
  -8   2  10          1.99          5.07         2.44 o
  -7   2  10       2942.78       2851.03       102.17 o
  -6   2  10        208.67        202.38         9.10 o
  -5   2  10          4.92         12.20         1.87 o
  -4   2  10       3028.02       2993.41        84.71 o
  -3   2  10       3476.72       3403.18        94.88 o
  -2   2  10       1467.91       1454.30        67.50 o
  -1   2  10        344.78        388.67        19.83 o
   0   2  10       1756.46       1694.91        65.71 o
   1   2  10          5.43         22.67         2.24 o
   2   2  10         26.34         19.79         2.65 o
   3   2  10        512.23        588.06        24.83 o
   4   2  10       2029.19       2303.08        69.18 o
   5   2  10        515.51        548.00        18.39 o
   6   2  10       2081.39       2143.37       104.64 o
   7   2  10        934.60       3464.12      1223.89 o
   8   2  10        512.86        558.04        38.09 o
   9   2  10        575.39        614.14        27.39 o
  10   2  10       1248.07       1369.57        87.75 o
  11   2  10        334.50        311.24        14.52 o
 -12   3  10        318.34        327.20        16.25 o
 -11   3  10        232.69        218.34        10.16 o
 -10   3  10       1137.96       1231.76        65.96 o
  -9   3  10       1464.59       1491.66        54.33 o
  -8   3  10        804.64        742.61        24.10 o
  -7   3  10         23.43         22.45         1.93 o
  -6   3  10         94.85        117.33         6.03 o
  -5   3  10        109.33         80.57         3.20 o
  -4   3  10         71.10        103.85         3.80 o
  -3   3  10       4776.63       4153.41       136.64 o
  -2   3  10         56.17         40.26         3.10 o
  -1   3  10       2500.72       2241.95        94.90 o
   0   3  10       4489.56       3927.18       110.07 o
   1   3  10        821.56        797.65        30.80 o
   2   3  10       1035.14        904.52        39.73 o
   3   3  10        879.57        869.88        31.08 o
   4   3  10        556.76        638.81        24.68 o
   5   3  10        295.21        315.11        13.44 o
   6   3  10       1138.91       1222.76        39.67 o
   7   3  10         16.75         30.22         3.59 o
   8   3  10       1510.52       5297.65      1838.51 o
   9   3  10        664.18        725.73        50.45 o
  10   3  10        179.60        216.48        11.61 o
  11   3  10        104.76         88.65         7.03 o
 -12   4  10        187.30        166.29         9.76 o
 -11   4  10        565.10        625.08        32.95 o
 -10   4  10         20.59         21.07         5.22 o
  -9   4  10        278.64        302.20        23.62 o
  -8   4  10       2276.10       2305.58        95.70 o
  -7   4  10        969.84        875.89        25.81 o
  -6   4  10       4693.41       4559.39       189.74 o
  -5   4  10        805.41        762.47        21.77 o
  -4   4  10        298.19        258.69         9.17 o
  -3   4  10       1987.58       1778.98        55.02 o
  -2   4  10        491.43        548.36        18.38 o
  -1   4  10       4104.81       3837.01       165.61 o
   0   4  10        528.81        491.44        18.15 o
   1   4  10       2099.07       1969.95       102.67 o
   2   4  10       1157.25       1110.79        54.72 o
   3   4  10        102.98         84.37         6.88 o
   4   4  10        302.30        271.02        12.90 o
   5   4  10         20.34         21.12         2.68 o
   6   4  10        699.12        724.16        22.78 o
   7   4  10          0.50         11.10         3.78 o
   8   4  10         52.52         61.99         6.51 o
   9   4  10       1393.96       1459.33       113.99 o
  10   4  10         36.41         42.98         5.33 o
  11   4  10        165.93        111.81         7.04 o
 -12   5  10        755.82        549.59        51.90 o
 -11   5  10        253.57        266.51        11.60 o
 -10   5  10         65.11         63.60         4.75 o
  -9   5  10        895.83        956.22        38.18 o
  -8   5  10        209.54        220.61         8.19 o
  -7   5  10       1678.96       1618.76        50.70 o
  -6   5  10       1396.92       1174.11        35.77 o
  -5   5  10        871.81        818.81        23.47 o
  -4   5  10        217.51        198.27         8.17 o
  -3   5  10          1.37          4.41         1.75 o
  -2   5  10       3494.88       3282.50       141.42 o
  -1   5  10        785.20        623.40        82.06 o
   0   5  10         39.96         27.27         3.23 o
   1   5  10       1768.91       1856.32        66.72 o
   2   5  10         19.44         17.19         3.85 o
   3   5  10          2.05          8.25         2.93 o
   4   5  10       1046.95        953.53        27.13 o
   5   5  10        145.55        135.66         6.20 o
   6   5  10       1182.83       1249.11        39.84 o
   7   5  10        478.47        466.84        20.34 o
   8   5  10        263.55        299.21        18.06 o
   9   5  10        237.39        207.12        11.20 o
  10   5  10          0.04          0.55         3.05 o
 -11   6  10          0.38          6.28         3.17 o
 -10   6  10        453.84        444.17        21.76 o
  -9   6  10        392.99        381.32        15.81 o
  -8   6  10       2566.68       2627.06       125.66 o
  -7   6  10        206.82        232.99         8.02 o
  -6   6  10       1768.03       1772.11        60.98 o
  -5   6  10        387.59        364.91        11.58 o
  -4   6  10        848.95        801.84        28.81 o
  -3   6  10          3.51          6.20         2.40 o
  -2   6  10        352.84        315.29        12.54 o
  -1   6  10        444.23        436.27        22.35 o
   0   6  10       1692.45       1678.26       211.16 o
   1   6  10       1623.31       1710.06        73.81 o
   2   6  10        228.07        196.50        14.44 o
   3   6  10       1634.39       1476.74       118.93 o
   4   6  10         12.60         27.61         4.32 o
   5   6  10        587.47        569.94        20.87 o
   6   6  10         83.42        106.14         5.60 o
   7   6  10        164.15        171.57         7.99 o
   8   6  10        540.30        522.84        24.07 o
   9   6  10         64.36         61.09         5.27 o
  10   6  10          1.55          4.67         3.88 o
 -10   7  10         29.94         31.86         4.45 o
  -9   7  10        507.95        532.44        22.28 o
  -8   7  10        324.27        337.30        12.93 o
  -7   7  10         51.18         75.16         3.96 o
  -6   7  10        160.75        212.12         7.73 o
  -5   7  10        393.52        337.73        11.52 o
  -4   7  10         51.21         62.44         6.12 o
  -3   7  10        671.02        633.71        28.05 o
  -2   7  10        240.86        228.00        22.15 o
  -1   7  10       1436.00       1426.50       125.79 o
   0   7  10        849.86        985.63        46.16 o
   1   7  10        428.69        441.50        24.37 o
   2   7  10        121.80        147.21        11.63 o
   3   7  10         90.15         89.63         6.80 o
   4   7  10        671.60        774.94        29.34 o
   5   7  10          4.56          8.29         3.89 o
   6   7  10        732.99        725.21        31.35 o
   7   7  10        934.07        957.41        41.00 o
   8   7  10          3.90         23.64         5.03 o
   9   7  10        182.23        152.30        12.79 o
  -9   8  10        613.89        580.96        25.02 o
  -8   8  10          1.65          4.55         2.93 o
  -7   8  10        178.27        163.49         7.12 o
  -6   8  10        845.93        939.68        34.67 o
  -5   8  10         10.34         21.90         3.22 o
  -4   8  10        605.62        638.93        30.31 o
  -3   8  10        156.99        169.91        10.70 o
  -2   8  10         26.41         73.39         8.00 o
  -1   8  10        903.14        951.37        54.21 o
   0   8  10          5.88         35.38        10.36 o
   1   8  10        291.81        369.99        25.21 o
   2   8  10        835.06        718.14        47.41 o
   3   8  10         21.96         64.46         6.96 o
   4   8  10        618.75        664.27        29.28 o
   5   8  10        231.86        254.49        14.80 o
   6   8  10         52.56         83.62         9.38 o
   7   8  10        257.80        214.36        13.75 o
   8   8  10         24.91         27.11         6.50 o
  -8   9  10        268.40        271.47        19.36 o
  -7   9  10         14.08         11.44         3.37 o
  -6   9  10          3.30         13.60         2.68 o
  -5   9  10        661.40        693.45        26.83 o
  -4   9  10          1.47         13.78         3.07 o
  -3   9  10         49.21         98.96         6.67 o
  -2   9  10        292.61        299.97        21.57 o
  -1   9  10        205.05        187.93        16.67 o
   0   9  10        905.96        874.68        60.48 o
   1   9  10       1113.90       1044.14        77.62 o
   2   9  10          1.40       2483.30      1189.85 o
   3   9  10          0.99       1573.58      1100.41 o
   4   9  10        316.83        340.86        43.86 o
   5   9  10        731.89        724.60        54.15 o
   6   9  10        183.48        194.60        23.64 o
   7   9  10         23.52         29.16        10.25 o
  -6  10  10          7.69         29.61         7.46 o
  -5  10  10         13.14         23.21         3.50 o
  -4  10  10         49.35         50.94         4.41 o
  -3  10  10        275.11        262.81        13.10 o
  -2  10  10        528.86        521.72        25.05 o
  -1  10  10        232.97        204.89        15.41 o
   0  10  10         80.21         75.55         6.16 o
   1  10  10         95.72        102.17        11.34 o
   2  10  10        343.57        311.96        31.41 o
   3  10  10        492.67        507.82        49.09 o
   4  10  10        321.38        261.56        41.73 o
   5  10  10        122.84        121.94        22.52 o
  -2  11  10        190.14        103.96         9.74 o
  -1  11  10        162.55        121.97         7.55 o
   0  11  10         66.80         51.46         5.65 o
   2  11  10          8.53          6.76         7.65 o
 -13   1  11        129.19        141.60        15.59 o
 -12   1  11       1128.95       1159.26        60.85 o
 -11   1  11        231.23        189.76         8.33 o
 -10   1  11         98.73         81.82         4.72 o
  -9   1  11       1373.27       1358.27        51.74 o
  -8   1  11        476.14        473.95        16.26 o
  -7   1  11        630.26        608.91        19.62 o
  -6   1  11        275.24        242.16         9.50 o
  -5   1  11        243.65        217.17         6.32 o
  -4   1  11        241.13        235.58         6.52 o
  -3   1  11         35.05         35.43         2.01 o
  -2   1  11       1229.46       1121.22        35.59 o
  -1   1  11          6.54          7.33         1.95 o
   0   1  11        539.79        608.41        23.02 o
   1   1  11         43.98         42.07         5.26 o
   2   1  11       3147.45       2939.68       113.70 o
   3   1  11        277.25        306.20        10.14 o
   4   1  11       3038.87       3160.05       111.33 o
   5   1  11       1391.95       1790.71       229.36 o
   6   1  11        914.96       1108.66       168.12 o
   7   1  11        437.65        440.24        24.16 o
   8   1  11        141.22        158.83         9.00 o
   9   1  11        193.40        194.00        13.44 o
  10   1  11       1107.98        998.65        65.56 o
  11   1  11        257.83        185.96        15.10 o
 -12   2  11        230.86        224.68        19.28 o
 -11   2  11         19.54         28.41         3.88 o
 -10   2  11        236.06        247.40        12.42 o
  -9   2  11         34.63         35.03         3.95 o
  -8   2  11        359.12        398.96        13.72 o
  -7   2  11        341.43        320.53        11.44 o
  -6   2  11         27.48         36.25         2.58 o
  -5   2  11        541.29        546.09        15.08 o
  -4   2  11         98.34        107.74         3.59 o
  -3   2  11        555.18        513.42        18.45 o
  -2   2  11       2496.02       2557.30        85.41 o
  -1   2  11         51.60         41.25         2.36 o
   0   2  11       5218.94       4998.89       147.37 o
   1   2  11         99.61         59.07         4.43 o
   2   2  11       2942.34       3010.34       167.73 o
   3   2  11        259.41        291.77         9.28 o
   4   2  11       1493.40       1483.94        53.45 o
   5   2  11          0.39          5.42         2.31 o
   6   2  11          4.82         33.24         9.68 o
   7   2  11        252.03       2496.60      1000.60 o
   8   2  11        228.49        262.49        14.45 o
   9   2  11        269.70        252.02        11.98 o
  10   2  11        162.84        175.45         9.27 o
  11   2  11        140.15         85.39         5.92 o
 -12   3  11         44.67         61.29         5.39 o
 -11   3  11        100.70        129.20         6.93 o
 -10   3  11       1131.04       1137.90        54.00 o
  -9   3  11         39.62         52.97         3.97 o
  -8   3  11       1336.85       1357.77        45.26 o
  -7   3  11       1903.48       1854.90        60.74 o
  -6   3  11        199.85        178.47         6.71 o
  -5   3  11         47.03         39.44         2.07 o
  -4   3  11         89.69         92.07         3.38 o
  -3   3  11         16.98         15.93         1.59 o
  -2   3  11        454.83        464.19        13.50 o
  -1   3  11        502.78        489.54        21.74 o
   0   3  11        618.13        569.52        27.34 o
   1   3  11        112.58        106.22         8.09 o
   2   3  11         41.44         91.66         3.99 o
   3   3  11         50.70         38.81         8.53 o
   4   3  11       2405.75       2431.86        64.78 o
   5   3  11        127.82        155.08         7.10 o
   6   3  11       2152.15       2258.13       103.52 o
   7   3  11       1574.65       1655.70        88.62 o
   8   3  11        189.00       2272.26       935.28 o
   9   3  11        363.23        405.41        23.02 o
  10   3  11        186.47        148.60         8.85 o
  11   3  11        223.90        171.07        10.65 o
 -12   4  11        282.08        345.13        16.34 o
 -11   4  11        445.49        494.31        23.27 o
 -10   4  11        148.78        182.03        19.57 o
  -9   4  11       2131.17       2199.50       103.01 o
  -8   4  11        193.80        210.36         9.58 o
  -7   4  11        775.08        795.90        23.60 o
  -6   4  11       2425.07       2355.92        83.11 o
  -5   4  11        225.92        251.13         8.31 o
  -4   4  11       3880.63       3539.65       129.70 o
  -3   4  11         21.38         36.90         2.60 o
  -2   4  11       1823.74       1744.10        53.48 o
  -1   4  11        242.44        250.57        11.33 o
   0   4  11        956.08        996.90        32.78 o
   1   4  11          0.03         13.51         2.10 o
   2   4  11        615.23        599.57        21.25 o
   3   4  11        759.24        908.98        27.98 o
   4   4  11         89.96        100.93         4.39 o
   5   4  11       1441.05       1527.83        60.93 o
   6   4  11       1987.45       2205.78       101.02 o
   7   4  11         22.60         35.18         5.19 o
   8   4  11         57.65        103.58        12.49 o
   9   4  11        245.73        322.91        20.25 o
  10   4  11        113.76         89.63         6.29 o
  11   4  11        117.10         75.66         8.34 o
 -11   5  11         26.49         30.04         3.86 o
 -10   5  11         44.21         73.85         6.79 o
  -9   5  11        217.03        258.57        11.84 o
  -8   5  11        127.22        122.72         6.07 o
  -7   5  11        152.15        167.90         5.93 o
  -6   5  11       2603.77       2481.46        89.93 o
  -5   5  11         88.77         94.57         3.82 o
  -4   5  11         34.59         40.55         3.01 o
  -3   5  11        156.49        140.33         5.31 o
  -2   5  11       2786.31       2459.55        94.08 o
  -1   5  11         89.78        121.57         9.38 o
   0   5  11          7.14         16.06         3.00 o
   1   5  11        730.66        726.22        24.14 o
   2   5  11         94.04         81.14         6.68 o
   3   5  11       1183.77       1210.43        37.91 o
   4   5  11       1020.80       1059.79        33.21 o
   5   5  11       2656.54       2676.02        86.41 o
   6   5  11        150.15        132.45         6.65 o
   7   5  11        276.40        290.23        15.32 o
   8   5  11         43.82         35.43         5.59 o
   9   5  11        290.68        271.51        15.06 o
  10   5  11          0.39          0.78         3.53 o
 -11   6  11        142.10        133.85         8.79 o
 -10   6  11        516.45        605.95        28.60 o
  -9   6  11        949.73       1048.17        44.99 o
  -8   6  11        181.46        173.96         7.78 o
  -7   6  11       2638.54       2694.99       103.22 o
  -6   6  11        668.50        682.10        21.15 o
  -5   6  11        610.38        567.91        17.16 o
  -4   6  11       1446.12       1312.51        45.85 o
  -3   6  11        863.60        830.45        27.69 o
  -2   6  11        749.55        714.27        25.94 o
  -1   6  11        158.98        209.21        14.29 o
   0   6  11       1233.92       1176.02        42.25 o
   1   6  11        109.77        173.91         7.90 o
   2   6  11         15.79         61.99         6.07 o
   3   6  11        944.18        898.89        32.58 o
   4   6  11        405.59        429.46        14.46 o
   5   6  11         70.17        103.31         6.11 o
   6   6  11        253.31        268.26        10.82 o
   7   6  11        558.21        608.51        24.00 o
   8   6  11        562.12        696.21       192.02 o
   9   6  11         99.65        108.57         7.92 o
 -10   7  11         32.51         53.47         5.17 o
  -9   7  11        100.28         86.83         6.57 o
  -8   7  11       1129.53       1373.96        58.41 o
  -7   7  11         10.59         10.54         2.32 o
  -6   7  11         57.99         75.79         4.48 o
  -5   7  11         11.42         21.66         2.75 o
  -4   7  11        311.81        275.66        10.60 o
  -3   7  11        551.50        506.98        21.06 o
  -2   7  11        147.65        210.08        10.76 o
  -1   7  11        202.00        155.63        15.02 o
   0   7  11       4163.00       2122.14       494.61 o
   1   7  11       1084.91        916.50       125.00 o
   2   7  11        828.12        845.89        58.31 o
   3   7  11         17.85         38.92         5.08 o
   4   7  11          1.49          9.38         4.03 o
   5   7  11        101.46        117.68         7.77 o
   6   7  11       1007.44       1001.52        53.90 o
   7   7  11        556.35        553.83        36.89 o
   8   7  11         55.03         48.72         5.36 o
   9   7  11          4.26          5.57         6.20 o
  -9   8  11        252.99        228.06        11.33 o
  -8   8  11         36.57         48.03         4.42 o
  -7   8  11        705.50        737.12        27.81 o
  -6   8  11        100.87        134.62         6.26 o
  -5   8  11        534.57        463.14        19.11 o
  -4   8  11       2236.75       2305.41       104.25 o
  -3   8  11          0.10          9.17         3.68 o
  -2   8  11        133.61        151.02         8.17 o
  -1   8  11       1349.07       1272.96        67.38 o
   0   8  11         51.76         59.61        13.44 o
   1   8  11        210.43        177.74        23.24 o
   2   8  11        138.80        163.63        21.40 o
   3   8  11        227.72        274.68        19.71 o
   4   8  11         39.88         25.17         5.80 o
   5   8  11         53.32         35.02         9.96 o
   6   8  11        924.40       1016.56        58.09 o
   7   8  11         26.69         34.01         5.77 o
  -7   9  11        164.10        163.63        11.24 o
  -6   9  11        768.69        736.03        27.26 o
  -5   9  11        177.81        207.68         8.48 o
  -4   9  11         30.20         62.94         5.90 o
  -3   9  11         37.79         35.87         3.98 o
  -2   9  11        353.91        416.05        18.35 o
  -1   9  11        238.85        254.57        12.16 o
   0   9  11         11.33         16.85         5.09 o
   1   9  11        671.64        713.10        38.31 o
   2   9  11        560.57        528.89        51.48 o
   3   9  11         12.69         17.12         8.03 o
   4   9  11        221.85        243.05        39.12 o
   5   9  11          2.96          7.56         8.97 o
   6   9  11        165.89        182.96        20.76 o
  -6  10  11        333.49        227.14        22.77 o
  -5  10  11        443.12        324.58        15.18 o
  -4  10  11        288.48        269.08        20.64 o
  -3  10  11        265.45        271.14        14.50 o
  -2  10  11       1286.71       1220.51        56.23 o
  -1  10  11        415.87        354.57        20.31 o
   0  10  11        127.16        114.02         7.67 o
   1  10  11         20.55         10.17         3.53 o
   2  10  11         25.96         26.81         7.00 o
   3  10  11        183.83        160.30        37.59 o
   4  10  11         56.63         56.28        12.17 o
  -1  11  11        799.31        550.89        73.54 o
   0  11  11          8.96         -2.35         6.99 o
 -12   0  12        854.78        713.25       113.83 o
 -11   0  12        372.94        452.31        23.03 o
 -10   0  12       5279.70       4972.78       472.01 o
  -9   0  12        113.20        145.68         8.73 o
  -8   0  12          0.29         13.58         3.59 o
  -7   0  12       1561.07       1594.23        60.50 o
  -6   0  12         90.42         85.85         4.82 o
  -5   0  12         12.77         24.63         3.35 o
  -4   0  12        116.85        107.63         4.59 o
  -3   0  12       2633.76       2582.87        93.78 o
  -2   0  12        205.12        151.27         6.11 o
  -1   0  12        764.21        804.06        26.13 o
   0   0  12       4273.89       3901.56       154.79 o
   1   0  12        890.64        784.50        27.67 o
   2   0  12         96.24        134.84         5.73 o
   3   0  12         50.19         51.59         3.21 o
   4   0  12          0.21         10.68         2.21 o
   5   0  12        898.66        852.83        47.09 o
   6   0  12          0.94         37.81         5.73 o
   7   0  12       1306.29       1367.60       117.51 o
   8   0  12       1452.06       1410.82       147.25 o
   9   0  12        137.73        175.34        10.23 o
  10   0  12        286.10        261.81        31.57 o
  11   0  12        125.17         88.44        27.47 o
 -12   1  12        110.67        122.03        15.05 o
 -11   1  12        383.40        400.39        16.94 o
 -10   1  12        249.15        260.17        13.85 o
  -9   1  12        226.00        277.01        10.67 o
  -8   1  12        511.97        434.35        17.75 o
  -7   1  12        810.68        836.92        26.17 o
  -6   1  12         18.18         15.53         1.80 o
  -5   1  12        247.83        242.73         7.12 o
  -4   1  12         86.58         93.18         3.40 o
  -3   1  12       1026.17       1043.01        29.21 o
  -2   1  12        262.21        299.99         9.24 o
  -1   1  12       1173.39       1242.21        33.76 o
   0   1  12        220.79        291.76         9.52 o
   1   1  12        636.07        727.62        27.44 o
   2   1  12        196.25        200.77        11.92 o
   3   1  12         39.23         48.84         2.81 o
   4   1  12       2175.11       2386.89        76.66 o
   5   1  12        756.08        815.20        28.76 o
   6   1  12        644.58        717.83        42.62 o
   7   1  12          4.79         14.36         2.56 o
   8   1  12        203.08        239.02        10.76 o
   9   1  12         40.55         51.17         4.43 o
  10   1  12         59.32         74.06         6.12 o
  11   1  12        332.44        299.56        27.51 o
 -12   2  12        319.08        266.85        21.84 o
 -11   2  12        762.15        702.58        32.66 o
 -10   2  12        273.27        343.91        17.57 o
  -9   2  12        324.84        302.36        12.59 o
  -8   2  12       2371.84       2394.48        97.75 o
  -7   2  12        309.42        297.70         9.90 o
  -6   2  12        520.77        478.09        15.39 o
  -5   2  12        244.92        255.70         7.28 o
  -4   2  12          5.68          9.06         1.36 o
  -3   2  12        191.42        165.00         5.26 o
  -2   2  12       1489.22       1373.35        48.00 o
  -1   2  12         10.84         20.02         1.74 o
   0   2  12        157.56        150.21         5.29 o
   1   2  12       1134.72       1198.55        44.62 o
   2   2  12       4672.26       4150.82       425.30 o
   3   2  12        229.24        248.26         9.39 o
   4   2  12        258.15        303.23        12.29 o
   5   2  12         14.92         13.26         3.18 o
   6   2  12       2761.80       3145.17       139.04 o
   7   2  12        885.32       1147.60       135.51 o
   8   2  12         18.58         21.85         3.75 o
   9   2  12       2074.75       2054.28       120.63 o
  10   2  12         84.30         65.56         6.42 o
  11   2  12         25.12         34.46         6.32 o
 -12   3  12        327.76        320.11        19.00 o
 -11   3  12        273.46        304.43        14.86 o
 -10   3  12        260.24        289.95        15.96 o
  -9   3  12          1.09          3.81         2.77 o
  -8   3  12        141.10        149.75         6.09 o
  -7   3  12         39.63         53.11         3.09 o
  -6   3  12        899.64        892.77        26.92 o
  -5   3  12        116.05        157.30         5.62 o
  -4   3  12       1831.38       1752.69        49.13 o
  -3   3  12         79.97         68.93         3.15 o
  -2   3  12       1784.47       1631.99        50.86 o
  -1   3  12       2339.63       2038.92        64.99 o
   0   3  12          2.53         16.85         2.24 o
   1   3  12        119.84        169.64         6.46 o
   2   3  12       2525.83       2476.35        77.34 o
   3   3  12       1980.67       2111.73        68.52 o
   4   3  12       1236.23       1254.60        46.42 o
   5   3  12         75.77         81.65         6.27 o
   6   3  12       5733.00       6793.05       459.36 o
   7   3  12       1560.12       1659.71        81.74 o
   8   3  12         64.39         49.91         5.60 o
   9   3  12        351.69        391.04        18.70 o
  10   3  12        780.92        740.08        32.81 o
  11   3  12        441.31        258.47        17.60 o
 -12   4  12        166.71        169.35         9.89 o
 -11   4  12        114.45        100.79         6.25 o
 -10   4  12        717.78        767.95        45.92 o
  -9   4  12          4.46         12.67         3.04 o
  -8   4  12       1041.14       1160.57        39.55 o
  -7   4  12        284.88        262.88         9.33 o
  -6   4  12        103.09         92.54         4.43 o
  -5   4  12        108.16        131.28         4.87 o
  -4   4  12        755.94        719.21        22.61 o
  -3   4  12       1223.45       1163.29        34.15 o
  -2   4  12         34.53         23.15         1.86 o
  -1   4  12       1636.67       1507.37        63.04 o
   0   4  12       2652.28       2129.88       144.48 o
   1   4  12        277.80        214.71         8.70 o
   2   4  12        352.23        367.21        11.16 o
   3   4  12       1921.46       1895.67        58.12 o
   4   4  12         39.70         31.88         3.02 o
   5   4  12       2337.25       2520.25       107.61 o
   6   4  12        283.13        292.57        17.28 o
   7   4  12        886.62       3880.26      1207.60 o
   8   4  12       2028.93       2211.86       105.50 o
   9   4  12          2.11         10.69         2.94 o
  10   4  12        218.33        177.95         8.87 o
 -11   5  12         41.66         35.56         3.89 o
 -10   5  12        306.26        323.55        20.84 o
  -9   5  12         86.59         85.88         5.78 o
  -8   5  12       1154.45       1287.19        49.72 o
  -7   5  12        702.95        729.95        22.38 o
  -6   5  12        465.13        483.91        15.57 o
  -5   5  12         56.77         60.08         3.34 o
  -4   5  12        930.58        883.96        28.17 o
  -3   5  12       4738.86       4170.24       170.16 o
  -2   5  12         34.16         50.38         3.50 o
  -1   5  12         27.65         31.52         4.05 o
   0   5  12        545.37        523.90        23.87 o
   1   5  12        899.80       1048.71        34.27 o
   2   5  12       2474.55       2590.42        81.19 o
   3   5  12          3.58         11.85         3.13 o
   4   5  12       9497.89       9979.63       517.62 o
   5   5  12       6294.24       6348.20       362.11 o
   6   5  12        324.78        312.11        12.56 o
   7   5  12        169.37        179.99         9.49 o
   8   5  12         26.69         22.94         3.92 o
   9   5  12          5.80         14.00         2.58 o
  10   5  12          7.39          8.89         4.19 o
 -10   6  12        407.82        465.84        25.79 o
  -9   6  12         37.55         42.92         4.16 o
  -8   6  12        128.95        137.40         6.37 o
  -7   6  12         31.25         57.24         3.44 o
  -6   6  12         49.05         53.48         4.12 o
  -5   6  12         17.73         22.92         2.47 o
  -4   6  12        521.57        607.46        22.11 o
  -3   6  12        174.14        155.42         6.91 o
  -2   6  12        376.07        345.94        15.25 o
  -1   6  12       3117.33       2692.88       115.21 o
   0   6  12        178.68        144.73         9.11 o
   1   6  12       1928.44       1860.55        87.82 o
   2   6  12        901.71        907.18        33.81 o
   3   6  12         87.90         94.44         5.59 o
   4   6  12          0.88         10.61         3.38 o
   5   6  12         76.30         78.80         5.47 o
   6   6  12        459.94        506.76        23.23 o
   7   6  12        288.40        309.63        73.64 o
   8   6  12        114.00        126.03        12.66 o
   9   6  12        133.13        116.02         8.65 o
 -10   7  12        118.24        137.84         8.72 o
  -9   7  12        754.28        706.80        37.52 o
  -8   7  12        174.59        216.28         9.79 o
  -7   7  12          1.44          3.81         2.50 o
  -6   7  12         56.30         62.43         3.62 o
  -5   7  12       1485.67       1408.43        50.06 o
  -4   7  12          8.23         12.46         2.47 o
  -3   7  12          2.31          7.33         3.48 o
  -2   7  12       3950.67       3789.94       221.09 o
  -1   7  12         31.74         23.39         4.13 o
   0   7  12       1521.91       1904.49       225.54 o
   1   7  12        646.23        704.19        61.47 o
   2   7  12       2658.83       2921.30       180.39 o
   3   7  12       3203.49       3580.15       186.97 o
   4   7  12        135.12        135.21         8.67 o
   5   7  12        244.79        321.98        17.05 o
   6   7  12        660.76        700.67        35.80 o
   7   7  12        153.11        130.89         9.77 o
   8   7  12        108.62        101.03         8.10 o
  -9   8  12         32.14         34.15         7.90 o
  -8   8  12         46.69         58.91         6.21 o
  -7   8  12         75.47        101.63         5.92 o
  -6   8  12          5.77         10.72         2.69 o
  -5   8  12          0.14         11.22         2.77 o
  -4   8  12       1157.71       1257.12        51.55 o
  -3   8  12        954.14        944.47        42.77 o
  -2   8  12        783.90        754.52        48.62 o
  -1   8  12        624.88        650.60        47.61 o
   0   8  12        252.28        272.12        17.55 o
   1   8  12        142.58        132.02        24.12 o
   2   8  12        127.70        126.46        24.70 o
   3   8  12       1086.45       1058.30        84.23 o
   4   8  12          1.27         -0.15         9.11 o
   5   8  12         12.29         13.51         6.25 o
   6   8  12        140.03        161.71        23.88 o
   7   8  12         44.22         40.11         9.56 o
  -7   9  12        165.23        152.80         9.41 o
  -6   9  12        621.45        555.52        20.46 o
  -5   9  12         33.53         39.88         3.19 o
  -4   9  12       1178.66       1191.30        47.81 o
  -3   9  12        310.89        271.99        11.91 o
  -2   9  12        449.35        437.21        18.26 o
  -1   9  12        167.37        171.87         9.20 o
   0   9  12        147.51        163.23        11.76 o
   1   9  12       1259.74       1326.43        69.98 o
   2   9  12         20.05         25.83         5.91 o
   3   9  12         31.84         39.80        10.22 o
   4   9  12        862.64        931.59        47.72 o
   5   9  12          0.70         12.50         5.35 o
   6   9  12        118.44         82.02         9.77 o
  -5  10  12          0.00          7.51         3.26 o
  -4  10  12        152.95         83.32         6.89 o
  -3  10  12         23.98         53.38         3.76 o
  -2  10  12        396.58        403.69        32.04 o
  -1  10  12        567.02        525.67        31.36 o
   0  10  12         15.85         15.40         3.64 o
   1  10  12          3.95          8.09         3.42 o
   2  10  12         76.47         70.88         6.16 o
   3  10  12         23.64         19.47         4.40 o
   4  10  12        121.60         84.97        10.84 o
 -12   1  13       1141.22       1252.81        83.03 o
 -11   1  13        122.25         83.91         6.61 o
 -10   1  13        109.84        102.00         5.96 o
  -9   1  13          2.00          4.35         3.04 o
  -8   1  13        225.76        254.46        10.77 o
  -7   1  13        588.04        638.94        21.73 o
  -6   1  13          2.08          3.25         1.59 o
  -5   1  13       1251.03       1178.80        33.11 o
  -4   1  13        455.56        402.73        11.72 o
  -3   1  13        752.76        688.85        18.86 o
  -2   1  13       2018.09       1946.58        55.17 o
  -1   1  13        182.53        189.95         6.08 o
   0   1  13       4161.37       4098.39       140.73 o
   1   1  13       1533.52       1500.77        44.46 o
   2   1  13         23.38         30.80         1.87 o
   3   1  13       2061.62       2027.02        62.37 o
   4   1  13       4090.69       4295.25       163.85 o
   5   1  13          7.56         26.06         4.09 o
   6   1  13         61.08         81.64         7.57 o
   7   1  13       1849.99       1915.76        84.03 o
   8   1  13       3139.98       3223.90       173.26 o
   9   1  13          2.72          5.54         3.46 o
  10   1  13        609.72        501.48        33.67 o
  11   1  13        385.87        272.97        19.82 o
 -12   2  13        441.81        370.11        24.18 o
 -11   2  13         99.57        110.27         6.62 o
 -10   2  13         10.07         15.00         4.82 o
  -9   2  13        579.47        524.18        20.99 o
  -8   2  13         55.26         62.40         4.17 o
  -7   2  13          8.43          3.56         2.07 o
  -6   2  13        111.51        148.01         5.27 o
  -5   2  13        141.07        114.51         3.81 o
  -4   2  13        220.25        253.17         7.21 o
  -3   2  13       1516.56       1488.17        46.29 o
  -2   2  13       1090.24       1101.44        36.21 o
  -1   2  13          8.77         17.99         1.85 o
   0   2  13       1116.11       1040.42        29.82 o
   1   2  13        986.56        970.85        37.83 o
   2   2  13        581.38        574.36        31.46 o
   3   2  13        184.04        241.00        20.94 o
   4   2  13         12.04         24.39         8.05 o
   5   2  13         18.27         29.17         3.70 o
   6   2  13        279.50        321.01        12.12 o
   7   2  13        123.43        122.35         6.56 o
   8   2  13        205.37        213.23        11.37 o
   9   2  13         17.91         36.28         5.63 o
  10   2  13         11.60         16.58         3.72 o
  11   2  13         79.22         53.78         7.46 o
 -12   3  13        150.55        122.48         8.75 o
 -11   3  13          5.93         14.07         3.37 o
 -10   3  13        472.89        548.07        28.78 o
  -9   3  13         16.29         25.90         3.64 o
  -8   3  13         34.84         48.64         3.29 o
  -7   3  13         56.48         73.79         4.08 o
  -6   3  13       2703.27       2742.13       110.46 o
  -5   3  13       1278.37       1246.47        37.33 o
  -4   3  13         82.30         88.30         3.18 o
  -3   3  13         77.16         79.42         3.25 o
  -2   3  13       2015.55       1903.53        67.50 o
  -1   3  13        305.50        314.72        11.67 o
   0   3  13          4.54          4.66         1.75 o
   1   3  13        397.21        424.52        16.09 o
   2   3  13          1.37          8.49         2.09 o
   3   3  13        519.18        651.64        87.21 o
   4   3  13         29.00         36.01         3.62 o
   5   3  13        784.51        942.12       108.34 o
   6   3  13        147.48        206.37        19.24 o
   7   3  13         61.59         93.76         6.29 o
   8   3  13        397.09        386.83        16.09 o
   9   3  13         92.76        107.88         6.80 o
  10   3  13        454.85        326.28        16.72 o
 -11   4  13         15.00         25.54         3.98 o
 -10   4  13        271.61        293.50        18.99 o
  -9   4  13         40.34         52.72         4.11 o
  -8   4  13         35.78         30.69         2.84 o
  -7   4  13         57.96         65.39         3.84 o
  -6   4  13        548.58        513.05        15.84 o
  -5   4  13       1209.39       1188.72        35.75 o
  -4   4  13       1723.11       1694.68        50.99 o
  -3   4  13          2.96         21.03         2.03 o
  -2   4  13         11.32         19.93         1.77 o
  -1   4  13       2156.41       1875.82        65.83 o
   0   4  13        488.20        482.95        18.20 o
   1   4  13        330.11        413.39        16.28 o
   2   4  13        781.08        856.65        29.19 o
   3   4  13          1.79         12.36         2.60 o
   4   4  13         24.85         26.64         3.26 o
   5   4  13          1.44          5.19         2.96 o
   6   4  13          2.97         16.40         4.36 o
   7   4  13          0.39          2.23         4.04 o
   8   4  13        142.04        179.79         8.23 o
   9   4  13        325.66        335.15        17.51 o
  10   4  13          1.50          4.56         3.79 o
 -11   5  13         54.05         51.21         5.04 o
 -10   5  13        204.31        190.98        13.69 o
  -9   5  13        528.87        550.73        21.96 o
  -8   5  13       1809.69       1894.09        77.21 o
  -7   5  13         92.39         99.93         4.52 o
  -6   5  13        271.94        291.15        10.33 o
  -5   5  13          7.93          6.11         2.08 o
  -4   5  13          5.41         15.17         2.75 o
  -3   5  13       1118.86       1143.37        47.58 o
  -2   5  13          3.38          5.87         1.89 o
  -1   5  13        280.16        266.72        14.04 o
   0   5  13        569.05        604.00        30.97 o
   1   5  13        237.02        213.37         9.11 o
   2   5  13        503.06        515.09        19.41 o
   3   5  13        157.08        184.58         9.18 o
   4   5  13        762.74        959.40        34.52 o
   5   5  13         61.57        130.40         7.33 o
   6   5  13        183.51        203.84        12.15 o
   7   5  13        489.44        572.19        51.63 o
   8   5  13          1.07          7.51         3.29 o
   9   5  13          0.48          0.77         2.74 o
 -10   6  13        163.82        135.90         9.10 o
  -9   6  13       1383.02       1472.48        82.13 o
  -8   6  13         28.02         38.25         3.65 o
  -7   6  13        857.18        868.19        29.29 o
  -6   6  13         51.87         44.20         3.38 o
  -5   6  13        215.85        196.22         7.58 o
  -4   6  13        612.16        588.56        19.22 o
  -3   6  13        679.61        661.01        23.17 o
  -2   6  13        141.47        150.74         7.98 o
  -1   6  13        337.81        306.80        11.93 o
   0   6  13        275.95        269.75        16.92 o
   1   6  13        138.70        130.53         7.62 o
   2   6  13       1564.82       1714.80        86.37 o
   3   6  13          2.45          9.27         3.53 o
   4   6  13         45.80         44.29         4.93 o
   5   6  13         29.04         19.16         3.81 o
   6   6  13        300.13        360.74        41.06 o
   7   6  13        399.24        344.79        20.11 o
   8   6  13          6.58          5.52         2.84 o
   9   6  13         56.78         48.21         5.38 o
  -9   7  13        112.56        125.26         7.55 o
  -8   7  13          8.08         12.46         2.74 o
  -7   7  13         19.38         27.06         2.90 o
  -6   7  13          0.53          3.58         2.29 o
  -5   7  13        147.83        165.96         7.50 o
  -4   7  13        318.26        354.82        12.17 o
  -3   7  13          0.35          3.41         3.38 o
  -2   7  13         18.78         78.22         5.26 o
  -1   7  13         54.18         68.28         5.47 o
   0   7  13         13.42         25.03         4.97 o
   1   7  13        460.74        515.44        41.29 o
   2   7  13        349.85        391.61        32.63 o
   3   7  13         28.55         50.59         6.37 o
   4   7  13         13.72         23.54         4.36 o
   5   7  13         53.12         70.42         6.30 o
   6   7  13         15.93         29.07         4.37 o
   7   7  13        141.68        161.09        10.52 o
   8   7  13          4.32          3.85         3.19 o
  -8   8  13        665.90        639.68        36.58 o
  -7   8  13        165.52        201.37         9.36 o
  -6   8  13         98.32        131.64         6.16 o
  -5   8  13         25.35         24.99         3.07 o
  -4   8  13        187.81        171.65        12.47 o
  -3   8  13         56.18         88.02         8.09 o
  -2   8  13         11.57         19.76         4.74 o
  -1   8  13        299.28        308.83        14.48 o
   0   8  13        287.50        252.63        22.40 o
   1   8  13        577.27        559.67        34.79 o
   2   8  13         56.93         84.74        16.42 o
   3   8  13         38.66         47.66         8.00 o
   4   8  13         64.69         72.58         8.12 o
   5   8  13        295.69        331.23        22.92 o
   6   8  13         11.51          9.20         5.03 o
   7   8  13         44.74         33.69         6.72 o
  -7   9  13        111.39         82.74         8.08 o
  -6   9  13         21.28         34.53         3.37 o
  -5   9  13        175.06        144.94         6.42 o
  -4   9  13        127.16        128.24         6.90 o
  -3   9  13        470.83        472.80        28.38 o
  -2   9  13         39.47         54.61         4.18 o
  -1   9  13         76.17        104.78         7.18 o
   0   9  13          1.28         17.27         3.78 o
   1   9  13         16.29         16.68         4.20 o
   2   9  13        109.19        122.60        15.04 o
   3   9  13          6.51         14.85         3.12 o
   4   9  13          9.00         17.86         4.06 o
   5   9  13        391.26        285.15        14.05 o
  -4  10  13        360.58        280.23        14.28 o
  -3  10  13        565.18        455.66        19.21 o
  -2  10  13         18.33         25.83         3.76 o
  -1  10  13         25.83         37.71         3.51 o
   0  10  13        213.21        167.52        10.43 o
   1  10  13        161.08        153.87         9.23 o
   2  10  13        114.85         89.61         6.65 o
   3  10  13         70.49         54.15         5.95 o
 -12   0  14        257.11        237.18        22.87 o
 -11   0  14       1320.66       1512.89       156.38 o
 -10   0  14         35.15         33.74         4.61 o
  -9   0  14        232.16        192.53        18.36 o
  -8   0  14         19.04         29.93         4.82 o
  -7   0  14        117.61        143.29         7.81 o
  -6   0  14          7.30         14.48         5.94 o
  -5   0  14          1.05          4.50         2.40 o
  -4   0  14         59.74         55.18         3.57 o
  -3   0  14       5573.74       5304.04       265.94 o
  -2   0  14         12.76         11.93         2.28 o
  -1   0  14        111.02         71.86         3.70 o
   0   0  14        869.92        799.31        25.95 o
   1   0  14          4.55         15.61         2.43 o
   2   0  14       1868.20       1936.88        77.28 o
   3   0  14       5229.83       5156.20       274.79 o
   4   0  14       1694.27       1745.74        62.60 o
   5   0  14         54.76         92.64         7.21 o
   6   0  14       3650.67       3733.05       264.17 o
   7   0  14       1292.00       1462.23        83.38 o
   8   0  14         12.12         17.24         4.18 o
   9   0  14       1414.40       1607.75       110.57 o
  10   0  14          8.74          5.81         3.50 o
 -12   1  14        601.91        521.26        34.56 o
 -11   1  14        629.98        658.76        36.71 o
 -10   1  14       1154.04       1066.38        50.94 o
  -9   1  14        317.62        360.78        17.58 o
  -8   1  14       1470.13       1354.23        54.96 o
  -7   1  14         78.48         97.73         5.12 o
  -6   1  14        136.13        150.53         5.40 o
  -5   1  14        207.42        213.81         6.50 o
  -4   1  14         66.69         83.58         3.23 o
  -3   1  14       2501.43       2397.87        71.23 o
  -2   1  14          1.21          2.88         1.39 o
  -1   1  14         65.16         62.97         2.98 o
   0   1  14       2695.15       2700.09        94.49 o
   1   1  14        354.66        345.41        10.88 o
   2   1  14       1877.23       1940.29        66.37 o
   3   1  14          4.90         11.02         1.80 o
   4   1  14          4.75         26.91         2.76 o
   5   1  14         73.19         60.46         4.28 o
   6   1  14         23.60         48.90         4.77 o
   7   1  14        702.62        840.13        49.75 o
   8   1  14        144.46        189.43        16.63 o
   9   1  14       1137.53       1035.59        67.18 o
  10   1  14          5.51          3.92         2.86 o
 -12   2  14        386.60        361.43        32.47 o
 -11   2  14         78.60         79.48         5.54 o
 -10   2  14       1061.54       1269.84        63.41 o
  -9   2  14          2.23          6.91         3.59 o
  -8   2  14          7.65         10.64         3.08 o
  -7   2  14        201.17        252.05         9.34 o
  -6   2  14        475.96        539.83        16.71 o
  -5   2  14       1552.08       1502.52        42.49 o
  -4   2  14        240.05        235.76         7.22 o
  -3   2  14        476.41        422.10        13.42 o
  -2   2  14       1249.98       1080.40        32.17 o
  -1   2  14        369.20        373.18        11.17 o
   0   2  14        977.72        934.60        26.42 o
   1   2  14          8.96         27.34         2.97 o
   2   2  14        472.99        585.87        19.84 o
   3   2  14          8.61         27.74         3.27 o
   4   2  14        128.40        145.59         6.38 o
   5   2  14       5530.00       5780.54       300.99 o
   6   2  14         23.77         24.01         2.68 o
   7   2  14       1151.34       1222.99        45.39 o
   8   2  14       1238.52       1209.24        52.53 o
   9   2  14         45.03         30.73         3.77 o
  10   2  14         66.54         57.68         5.45 o
 -12   3  14         84.03         86.13        11.83 o
 -11   3  14        162.34        141.29         8.83 o
 -10   3  14        848.02        873.11        47.28 o
  -9   3  14        900.76        902.33        37.84 o
  -8   3  14        458.41        497.78        17.00 o
  -7   3  14        206.00        172.30         6.58 o
  -6   3  14       4017.02       3967.06       189.71 o
  -5   3  14        112.43        107.28         4.71 o
  -4   3  14          0.25          1.88         1.43 o
  -3   3  14         46.54         23.96         1.82 o
  -2   3  14       3418.65       3149.48       115.23 o
  -1   3  14       3798.03       3375.63       121.02 o
   0   3  14        158.36        132.49         4.61 o
   1   3  14         22.63         30.14         2.67 o
   2   3  14         50.40         46.36         3.72 o
   3   3  14        110.99        108.37         7.49 o
   4   3  14        502.29        624.90        48.86 o
   5   3  14       2194.65       2691.14       204.45 o
   6   3  14        267.20        323.00        17.36 o
   7   3  14        855.55        810.82        32.14 o
   8   3  14        156.93        144.30         8.34 o
   9   3  14         65.79         60.89         4.47 o
  10   3  14        209.13        171.91        13.16 o
 -11   4  14        124.03        106.15         6.85 o
 -10   4  14         69.19         69.71         9.62 o
  -9   4  14        424.75        452.25        22.96 o
  -8   4  14       1109.65       1220.65        44.70 o
  -7   4  14       1310.88       1364.09        48.89 o
  -6   4  14        286.02        267.16         9.10 o
  -5   4  14          4.78         21.00         2.46 o
  -4   4  14       2941.90       2892.11        94.66 o
  -3   4  14         21.98         20.30         1.86 o
  -2   4  14        213.22        179.56         5.90 o
  -1   4  14       2775.38       2474.92        85.07 o
   0   4  14         23.90         27.70         2.59 o
   1   4  14          3.42         16.46         2.80 o
   2   4  14         14.20         21.91         2.80 o
   3   4  14        587.10        650.24        21.91 o
   4   4  14         47.88         51.37         4.60 o
   5   4  14         38.89         43.87         4.48 o
   6   4  14        800.96        947.09        45.47 o
   7   4  14        537.85        590.62        24.86 o
   8   4  14         74.17         50.25         4.48 o
   9   4  14        695.09        615.87        27.29 o
  10   4  14         20.45          8.43         4.93 o
 -11   5  14         11.06         12.98         3.55 o
 -10   5  14        466.61        417.64        27.09 o
  -9   5  14         38.98         47.20         4.15 o
  -8   5  14       2350.02       2340.18       103.49 o
  -7   5  14       1840.87       1777.01        64.36 o
  -6   5  14          1.05          6.24         2.25 o
  -5   5  14        104.83        107.70         5.00 o
  -4   5  14         20.72         23.89         2.63 o
  -3   5  14        941.10        855.15        26.86 o
  -2   5  14        349.86        302.38         9.36 o
  -1   5  14        599.12        553.38        24.92 o
   0   5  14        988.91       1131.01        56.86 o
   1   5  14       1814.23       1795.83        73.51 o
   2   5  14       1182.62       1167.07        45.88 o
   3   5  14        621.89        647.57        27.86 o
   4   5  14          3.86          7.76         2.93 o
   5   5  14        733.37        739.16        69.42 o
   6   5  14         94.05         82.80         7.28 o
   7   5  14        687.82        735.30        44.81 o
   8   5  14        476.24        404.74        18.89 o
   9   5  14        119.03         94.50         6.97 o
 -10   6  14         66.42         60.94         6.68 o
  -9   6  14        106.36         95.08         7.21 o
  -8   6  14        459.37        477.55        19.28 o
  -7   6  14        186.41        190.80         7.26 o
  -6   6  14          2.38         10.95         2.56 o
  -5   6  14         93.87        124.57         5.73 o
  -4   6  14         32.98         45.44         3.70 o
  -3   6  14       1184.40       1196.38        39.90 o
  -2   6  14       1395.00       1349.69        46.36 o
  -1   6  14         47.32         72.93         6.56 o
   0   6  14        243.71        219.30        12.61 o
   1   6  14       1752.66       1910.33       134.65 o
   2   6  14         26.02         29.64         3.74 o
   3   6  14          0.99          9.72         3.18 o
   4   6  14        738.19        830.17        36.22 o
   5   6  14        386.74        416.64        30.20 o
   6   6  14          0.25         11.43         3.95 o
   7   6  14         30.77         37.07         7.69 o
   8   6  14         39.81         54.81         4.02 o
  -9   7  14        951.26        829.21        58.52 o
  -8   7  14         36.30         58.30         3.82 o
  -7   7  14          4.37          6.95         2.22 o
  -6   7  14        667.28        613.73        19.92 o
  -5   7  14          1.23          2.40         2.80 o
  -4   7  14        114.47        128.62         5.55 o
  -3   7  14         31.33         41.31         3.91 o
  -2   7  14        936.73        972.91        36.34 o
  -1   7  14        456.23        444.78        16.33 o
   0   7  14         62.22         60.70         4.26 o
   1   7  14       1301.55       1407.68        71.27 o
   2   7  14         51.89         65.13         9.04 o
   3   7  14        317.20        326.50        26.73 o
   4   7  14        374.58        432.03        26.35 o
   5   7  14        267.84        254.00        14.88 o
   6   7  14        734.78        704.18        34.28 o
   7   7  14         11.40          6.70         3.34 o
  -8   8  14         14.43         26.55         4.29 o
  -7   8  14         64.75         81.38         5.09 o
  -6   8  14        375.43        389.31        14.76 o
  -5   8  14        167.67        229.45        10.09 o
  -4   8  14        376.22        409.85        15.84 o
  -3   8  14        127.43        131.23         6.98 o
  -2   8  14        221.80        214.91        10.38 o
  -1   8  14       1688.84       1871.08        87.15 o
   0   8  14         16.95         28.33         3.76 o
   1   8  14          3.40         13.19         3.13 o
   2   8  14         14.83         18.82         4.46 o
   3   8  14         22.58         37.09         4.76 o
   4   8  14        191.88        169.99         9.90 o
   5   8  14          6.11         15.75         3.72 o
   6   8  14        449.78        409.20        24.30 o
  -6   9  14         33.51         35.41         3.67 o
  -5   9  14          3.00          7.68         2.29 o
  -4   9  14         29.59         18.08         2.82 o
  -3   9  14        456.44        448.10        17.75 o
  -2   9  14         15.08         20.54         2.98 o
  -1   9  14         49.70         42.98         6.78 o
   0   9  14        862.00        836.66        39.99 o
   1   9  14          2.31          2.53         3.60 o
   2   9  14        302.73        292.91        15.13 o
   3   9  14        517.39        471.35        26.74 o
   4   9  14        176.44        147.72         7.39 o
   5   9  14        264.38        179.77        20.37 o
  -4  10  14          6.85          8.51         7.07 o
  -3  10  14        993.44        828.65        43.67 o
  -2  10  14          0.97          4.48         3.39 o
  -1  10  14         57.26         53.95         4.06 o
   0  10  14          3.78          5.24         2.97 o
   1  10  14         38.75         35.42         3.78 o
   2  10  14         16.90         15.66         3.27 o
 -12   1  15        853.47        742.34        71.99 o
 -11   1  15        419.68        425.06        22.93 o
 -10   1  15        411.19        394.45        32.70 o
  -9   1  15       1169.12       1138.79        69.42 o
  -8   1  15        603.33        585.93        24.57 o
  -7   1  15         15.44         23.31         3.25 o
  -6   1  15          1.78          1.95         1.90 o
  -5   1  15        895.65        865.30        26.75 o
  -4   1  15       3697.09       3583.71       116.28 o
  -3   1  15         10.83         14.57         1.76 o
  -2   1  15       2120.60       2128.29        65.29 o
  -1   1  15        178.20        175.24         6.30 o
   0   1  15          5.14          6.85         2.11 o
   1   1  15       4556.75       4539.19       168.24 o
   2   1  15        998.51       1096.21        35.22 o
   3   1  15       1872.97       1958.85        64.22 o
   4   1  15       3279.30       3374.38       127.95 o
   5   1  15        248.22        271.00         9.46 o
   6   1  15         95.65        109.87         5.59 o
   7   1  15          1.95         12.39         3.04 o
   8   1  15         17.17         44.91         4.76 o
   9   1  15          3.27          6.47         2.80 o
  10   1  15          1.39          5.45         2.70 o
 -11   2  15        679.55        709.72        38.58 o
 -10   2  15        357.68        383.07        19.82 o
  -9   2  15         10.70         13.41         3.90 o
  -8   2  15        139.91        141.68         6.79 o
  -7   2  15          4.57          9.35         2.78 o
  -6   2  15         95.38         85.82         4.27 o
  -5   2  15       1242.87       1263.47        36.29 o
  -4   2  15        785.52        792.83        22.61 o
  -3   2  15        237.74        225.10         7.78 o
  -2   2  15        216.41        192.01         7.32 o
  -1   2  15         28.00         33.21         2.69 o
   0   2  15          9.86         13.34         1.64 o
   1   2  15          5.48         12.15         3.14 o
   2   2  15        794.64        843.48        29.75 o
   3   2  15        116.76         97.93         5.27 o
   4   2  15         61.87         42.72         3.61 o
   5   2  15        174.61        180.29        10.49 o
   6   2  15         26.91         45.94         3.31 o
   7   2  15          1.63          5.23         2.59 o
   8   2  15        145.93        129.14         6.74 o
   9   2  15          3.27          4.06         3.13 o
  10   2  15         54.00         47.40         7.36 o
 -11   3  15         14.33         13.98         3.34 o
 -10   3  15          6.13          7.49         3.82 o
  -9   3  15        410.33        421.02        17.66 o
  -8   3  15          1.97         12.72         3.10 o
  -7   3  15         25.23         31.26         4.43 o
  -6   3  15        238.56        264.57        13.58 o
  -5   3  15          8.31         17.12         2.00 o
  -4   3  15         92.51         81.80         3.18 o
  -3   3  15       1384.62       1379.42        40.58 o
  -2   3  15        173.19        186.17         6.59 o
  -1   3  15        907.33        952.61        32.80 o
   0   3  15        940.22        902.63        25.49 o
   1   3  15         15.39         12.24         1.74 o
   2   3  15        287.26        295.07        10.17 o
   3   3  15       1257.40       1245.15        47.22 o
   4   3  15        203.79        229.51        12.93 o
   5   3  15       1063.33       1334.09        63.11 o
   6   3  15        288.52        314.01        14.66 o
   7   3  15        539.70        584.28        25.33 o
   8   3  15         15.70         28.04         4.14 o
   9   3  15         12.51          8.81         2.88 o
  10   3  15         19.00          6.74         3.69 o
 -11   4  15         83.33         69.85         6.90 o
 -10   4  15        704.61        749.67        49.21 o
  -9   4  15        479.10        491.37        25.18 o
  -8   4  15         15.35         26.32         2.89 o
  -7   4  15       1492.06       1543.76        53.83 o
  -6   4  15          4.16          8.11         2.36 o
  -5   4  15       2268.48       2100.32        71.61 o
  -4   4  15       1386.41       1275.80        37.27 o
  -3   4  15         20.75         27.13         2.09 o
  -2   4  15        389.56        370.57        12.54 o
  -1   4  15         46.97         71.21         3.87 o
   0   4  15       1881.84       1896.54        63.05 o
   1   4  15        357.21        339.45        11.86 o
   2   4  15        467.34        491.52        18.33 o
   3   4  15          1.98          2.29         2.52 o
   4   4  15         61.20         66.83         5.00 o
   5   4  15        665.37        806.90        32.30 o
   6   4  15          0.06          7.41         3.76 o
   7   4  15         51.65         48.72         4.01 o
   8   4  15        317.32        273.64        12.92 o
   9   4  15        230.76        208.73        14.69 o
 -10   5  15          0.95          4.94         2.67 o
  -9   5  15         28.59         24.67         3.65 o
  -8   5  15        113.97        111.57         5.50 o
  -7   5  15        257.92        272.46         9.45 o
  -6   5  15        144.58        164.80         8.29 o
  -5   5  15        450.90        515.72        19.94 o
  -4   5  15        314.64        346.86        10.68 o
  -3   5  15        205.98        195.23         8.37 o
  -2   5  15        281.66        301.40        13.84 o
  -1   5  15          0.50          7.60         2.13 o
   0   5  15        374.21        354.62        11.89 o
   1   5  15        586.82        557.89        19.50 o
   2   5  15         16.12         25.61         3.35 o
   3   5  15        526.70        580.75        27.42 o
   4   5  15         20.92         14.24         3.32 o
   5   5  15         36.67         36.58         5.41 o
   6   5  15        353.62        410.08        20.34 o
   7   5  15         17.75         14.60         2.63 o
   8   5  15        382.89        336.68        21.78 o
 -10   6  15        333.03        237.19        35.57 o
  -9   6  15         48.40         45.17         4.93 o
  -8   6  15        694.91        661.70        27.09 o
  -7   6  15        248.86        271.91        10.13 o
  -6   6  15          9.28         13.57         2.43 o
  -5   6  15        855.87        852.04        29.99 o
  -4   6  15       1103.98       1037.54        36.33 o
  -3   6  15        872.54        837.89        27.66 o
  -2   6  15        290.66        316.63        11.88 o
  -1   6  15        344.82        377.82        19.99 o
   0   6  15        542.63        525.32        21.96 o
   1   6  15        287.99        312.63        13.70 o
   2   6  15         44.26         71.19         4.99 o
   3   6  15        322.99        379.69        17.19 o
   4   6  15         89.60        110.43         9.41 o
   5   6  15         10.49         26.05         4.19 o
   6   6  15        193.69        234.40        11.17 o
   7   6  15        289.08        235.23        13.31 o
   8   6  15        317.66        241.10        12.74 o
  -9   7  15        134.72        141.58        10.89 o
  -8   7  15         44.82         39.52         3.37 o
  -7   7  15         39.23         32.81         3.08 o
  -6   7  15        815.41        908.32        32.88 o
  -5   7  15         13.49         17.32         2.93 o
  -4   7  15        742.86        709.55        24.44 o
  -3   7  15        200.14        236.62        13.92 o
  -2   7  15        158.39        151.58         9.95 o
  -1   7  15         10.37         17.67         3.16 o
   0   7  15         24.31         39.21         4.00 o
   1   7  15        702.16        805.07        31.03 o
   2   7  15         86.81        113.18         8.97 o
   3   7  15          1.00         -0.26         8.98 o
   4   7  15        220.42        242.20        20.06 o
   5   7  15          0.39          5.34         3.10 o
   6   7  15         77.19        104.98         7.50 o
   7   7  15        180.57        161.00         7.55 o
  -7   8  15        296.54        239.80        11.03 o
  -6   8  15         30.45         61.42         3.78 o
  -5   8  15        763.79        810.41        46.86 o
  -4   8  15        275.84        344.96        21.07 o
  -3   8  15          4.57          7.14         2.36 o
  -2   8  15        192.71        219.68        11.14 o
  -1   8  15         16.21         46.05         4.58 o
   0   8  15        124.32        133.89         8.13 o
   1   8  15        283.44        343.73        16.26 o
   2   8  15        283.53        305.65        12.31 o
   3   8  15        363.52        385.86        14.66 o
   4   8  15        112.21         84.48         4.33 o
   5   8  15         81.90         75.54         4.47 o
   6   8  15        127.90        103.27         7.62 o
  -6   9  15         49.14         49.17         8.26 o
  -5   9  15        255.35        231.06        19.31 o
  -4   9  15        428.36        453.33        20.65 o
  -3   9  15          4.55         10.28         2.83 o
  -2   9  15        502.47        441.64        16.16 o
  -1   9  15        115.93        128.07        10.66 o
   0   9  15          8.51         26.70         3.51 o
   1   9  15        104.58         87.95         5.56 o
   2   9  15         22.37         27.90         4.06 o
   3   9  15          2.86          7.47         3.24 o
   4   9  15         78.72         56.16         4.18 o
  -2  10  15         10.05          9.43         3.63 o
  -1  10  15        405.39        310.45        20.47 o
   0  10  15         14.67         11.90         2.64 o
 -11   0  16        959.25        938.10        89.81 o
 -10   0  16        183.22        223.80        30.30 o
  -9   0  16        569.03        634.13        54.67 o
  -8   0  16       1188.52       1266.35       124.28 o
  -7   0  16        804.42       1004.17        47.60 o
  -6   0  16       1816.99       1858.27       112.40 o
  -5   0  16       1023.30       1042.15        41.11 o
  -4   0  16         19.47         22.98         2.80 o
  -3   0  16          9.76         21.90         3.26 o
  -2   0  16       1836.06       1779.64        72.62 o
  -1   0  16       1039.73        937.28        35.01 o
   0   0  16       1139.83       1062.19        56.62 o
   1   0  16        227.09        225.66         9.23 o
   2   0  16       2556.10       2632.52       186.45 o
   3   0  16        555.74        613.14        30.09 o
   4   0  16         55.44         94.90         6.41 o
   5   0  16       1003.15       1322.44        58.03 o
   6   0  16       2018.99       2166.86       131.17 o
   7   0  16          4.99         10.15         3.83 o
   8   0  16        514.67        532.36        33.89 o
   9   0  16         25.30         22.87         4.92 o
 -11   1  16         80.63         80.99         7.57 o
 -10   1  16        604.93        576.44        30.60 o
  -9   1  16        256.34        338.45        17.43 o
  -8   1  16        230.38        243.71        11.49 o
  -7   1  16        153.27        160.78         7.62 o
  -6   1  16          7.71          5.77         2.04 o
  -5   1  16       1841.20       1920.60        61.71 o
  -4   1  16          7.03          7.11         1.53 o
  -3   1  16       2790.10       2779.13        95.57 o
  -2   1  16        343.23        355.08        10.45 o
  -1   1  16       2683.74       2753.19        98.94 o
   0   1  16          7.48         12.77         2.02 o
   1   1  16        198.60        232.89         8.39 o
   2   1  16          6.71          6.65         2.01 o
   3   1  16        474.07        579.44        22.73 o
   4   1  16        502.87        536.97        22.25 o
   5   1  16        515.94        566.78        23.66 o
   6   1  16         20.24         41.75         5.88 o
   7   1  16       1166.91       1224.74        50.54 o
   8   1  16        258.82        314.46        12.95 o
   9   1  16        509.53        432.62        23.64 o
  10   1  16        256.12        145.47        15.27 o
 -11   2  16        616.27        546.18        70.85 o
 -10   2  16        179.29        188.98        10.07 o
  -9   2  16        544.41        532.81        24.25 o
  -8   2  16         73.05         99.02         6.15 o
  -7   2  16       2963.12       3123.20       167.90 o
  -6   2  16        242.52        283.64        11.02 o
  -5   2  16        625.34        690.55        20.24 o
  -4   2  16        564.39        568.26        16.71 o
  -3   2  16         56.47         36.00         2.26 o
  -2   2  16        213.03        187.86         6.14 o
  -1   2  16         88.13        111.55         4.36 o
   0   2  16       3582.44       3601.29       137.64 o
   1   2  16       2501.81       2375.15        84.05 o
   2   2  16          1.17          6.53         1.93 o
   3   2  16       2242.47       2480.11        92.45 o
   4   2  16         52.84         71.43         4.54 o
   5   2  16        781.34        838.78        34.54 o
   6   2  16        170.83        200.35         8.46 o
   7   2  16          8.02         18.34         3.43 o
   8   2  16        696.79        657.11        25.28 o
   9   2  16         17.27         16.23         3.25 o
 -11   3  16         26.06         27.25         4.64 o
 -10   3  16        168.81        187.36        11.44 o
  -9   3  16         53.27         51.95         5.06 o
  -8   3  16        768.98        716.36        29.37 o
  -7   3  16        198.10        160.56         7.21 o
  -6   3  16        608.82        588.58        20.23 o
  -5   3  16         67.45         91.87         3.86 o
  -4   3  16        463.42        528.43        14.81 o
  -3   3  16       2998.72       2983.31       103.16 o
  -2   3  16       1203.95       1178.11        36.55 o
  -1   3  16        800.60        769.88        25.00 o
   0   3  16        637.76        676.00        19.22 o
   1   3  16        329.84        296.91         8.79 o
   2   3  16        397.31        354.63        11.51 o
   3   3  16        485.69        476.52        18.44 o
   4   3  16        288.23        314.61        11.70 o
   5   3  16       2134.72       2425.66       100.83 o
   6   3  16        634.43        653.58        27.58 o
   7   3  16        110.33        101.56         5.29 o
   8   3  16         59.17         50.25         4.94 o
   9   3  16         22.33          7.89         3.61 o
 -11   4  16        199.47        143.56        15.92 o
 -10   4  16          1.88          6.79         4.34 o
  -9   4  16         61.06         78.38         6.22 o
  -8   4  16        208.10        208.53        19.14 o
  -7   4  16         89.86         85.21         6.30 o
  -6   4  16        286.98        287.83        11.00 o
  -5   4  16       2455.46       2465.75        92.38 o
  -4   4  16        108.46        119.94         4.29 o
  -3   4  16       2098.57       2015.17        62.64 o
  -2   4  16         43.28         66.00         3.24 o
  -1   4  16       2918.41       2785.60       109.22 o
   0   4  16          2.60         13.53         2.20 o
   1   4  16        509.99        557.59        16.93 o
   2   4  16       3649.04       3933.63       168.06 o
   3   4  16       1458.40       1448.23        51.09 o
   4   4  16        167.73        164.20         9.61 o
   5   4  16       1482.68       1542.85        58.35 o
   6   4  16        248.76        260.51        10.43 o
   7   4  16        256.63        273.94        10.99 o
   8   4  16          6.02         12.92         3.05 o
   9   4  16        496.17        298.17        41.09 o
 -10   5  16         85.75         85.03        15.84 o
  -9   5  16          6.06          9.57         3.06 o
  -8   5  16        329.73        347.17        14.00 o
  -7   5  16        155.50        193.42         7.44 o
  -6   5  16        465.76        416.70        18.60 o
  -5   5  16        427.83        456.02        16.47 o
  -4   5  16        289.45        346.37        11.34 o
  -3   5  16         28.98         38.48         2.64 o
  -2   5  16       1372.32       1407.99        52.30 o
  -1   5  16       1853.61       1665.23        63.27 o
   0   5  16        332.87        377.15        12.12 o
   1   5  16         45.68         51.94         3.38 o
   2   5  16         59.15         61.17         4.02 o
   3   5  16        189.44        224.99        14.32 o
   4   5  16       2924.09       2890.09       156.46 o
   5   5  16        472.73        449.49        23.73 o
   6   5  16         51.12         47.63         3.87 o
   7   5  16        140.52         82.42         5.09 o
   8   5  16        245.60        192.16        23.70 o
  -9   6  16          0.69          5.69         3.70 o
  -8   6  16          5.23         14.92         2.80 o
  -7   6  16        735.69        810.42        36.69 o
  -6   6  16        524.41        522.01        17.55 o
  -5   6  16        164.15        157.79         7.21 o
  -4   6  16        518.57        525.99        17.63 o
  -3   6  16        259.87        261.49         9.03 o
  -2   6  16         37.95         45.09         3.44 o
  -1   6  16        437.48        485.01        16.06 o
   0   6  16        686.95        745.79        25.01 o
   1   6  16       2385.99       2503.55       108.42 o
   2   6  16        618.29        615.13        25.66 o
   3   6  16       1134.51       1272.31        54.36 o
   4   6  16        535.29        518.72        23.90 o
   5   6  16        284.69        267.87        13.93 o
   6   6  16          0.77          3.55         2.44 o
   7   6  16         10.18          7.96         2.46 o
  -8   7  16        305.71        306.50        28.18 o
  -7   7  16        118.60        114.00         6.23 o
  -6   7  16        585.24        521.80        19.16 o
  -5   7  16         97.80         92.05         5.83 o
  -4   7  16          5.43          4.78         2.54 o
  -3   7  16       2199.84       2342.55       102.00 o
  -2   7  16        243.94        257.18        11.37 o
  -1   7  16         88.29         73.00         4.49 o
   0   7  16        442.99        501.64        19.25 o
   1   7  16         49.52         66.97         5.00 o
   2   7  16        378.84        395.12        13.73 o
   3   7  16          8.37          7.76         2.73 o
   4   7  16        226.65        254.93        10.01 o
   5   7  16         66.73         39.01         3.57 o
   6   7  16        354.82        275.59        13.09 o
  -7   8  16         27.16         29.86         4.48 o
  -6   8  16        508.84        450.37        21.42 o
  -5   8  16        793.35        810.21        62.50 o
  -4   8  16         47.01         54.56         4.82 o
  -3   8  16          1.64          2.85         2.30 o
  -2   8  16         59.49         56.06         4.85 o
  -1   8  16        468.94        549.48        29.65 o
   0   8  16        280.86        282.56        12.31 o
   1   8  16        117.13        137.68         9.98 o
   2   8  16        667.84        647.01        26.74 o
   3   8  16         76.57         65.01         3.83 o
   4   8  16        162.82        150.81         7.38 o
   5   8  16         12.39         11.37         3.02 o
  -5   9  16        670.53        438.31        40.78 o
  -4   9  16         29.89         23.48         3.32 o
  -3   9  16         11.24         21.54         3.88 o
  -2   9  16        503.75        505.54        19.53 o
  -1   9  16         34.73         37.57         2.61 o
   0   9  16        872.25        800.91        35.41 o
   1   9  16         51.74         46.27         3.90 o
   2   9  16         17.55         11.78         3.31 o
   3   9  16        509.55        396.98        18.28 o
 -11   1  17        350.09        308.60        21.00 o
 -10   1  17         93.69         72.51         6.62 o
  -9   1  17        221.74        308.34        47.06 o
  -8   1  17       1468.07       1545.14       117.70 o
  -7   1  17         56.53         55.65         4.82 o
  -6   1  17        137.44        161.96         7.59 o
  -5   1  17         63.79         72.53         3.49 o
  -4   1  17        824.85        765.40        22.76 o
  -3   1  17       2024.97       1973.29        75.70 o
  -2   1  17          9.10          5.10         1.92 o
  -1   1  17       1951.24       2033.22        70.01 o
   0   1  17       1268.79       1237.76        40.71 o
   1   1  17       1685.89       1637.74        59.71 o
   2   1  17        627.68        659.58        26.49 o
   3   1  17        611.90        650.77        28.39 o
   4   1  17       1049.44       1072.75        42.31 o
   5   1  17        238.44        265.68        13.78 o
   6   1  17        760.72        841.85        43.39 o
   7   1  17       1437.08       1465.34        72.48 o
   8   1  17        155.71        140.65         8.40 o
   9   1  17        829.46        557.40        28.46 o
 -11   2  17        242.64        203.06        14.84 o
 -10   2  17        171.01        145.86         8.75 o
  -9   2  17         56.49         63.59         5.49 o
  -8   2  17          0.55          2.79         3.42 o
  -7   2  17          3.63          5.60         3.19 o
  -6   2  17          3.56         10.44         3.62 o
  -5   2  17        313.89        301.43         9.64 o
  -4   2  17         45.39         35.21         2.43 o
  -3   2  17          1.20          0.70         1.80 o
  -2   2  17         45.89         55.34         3.01 o
  -1   2  17        255.30        262.84         8.50 o
   0   2  17        146.81        146.31         6.95 o
   1   2  17        106.14         80.23         4.95 o
   2   2  17        101.86        112.71         5.35 o
   3   2  17         25.45         52.30         3.73 o
   4   2  17        175.89        196.31         8.38 o
   5   2  17       1185.50       1368.70        60.59 o
   6   2  17        331.08        351.13        14.03 o
   7   2  17          3.99          0.49         2.72 o
   8   2  17        102.45         85.29         5.48 o
   9   2  17         19.72         16.61         6.87 o
 -11   3  17         26.24         19.96         5.02 o
 -10   3  17         23.75         18.36         4.46 o
  -9   3  17        526.67        551.37        25.83 o
  -8   3  17          0.94         -0.39         6.47 o
  -7   3  17        279.93        317.67        13.14 o
  -6   3  17        768.88        897.68        31.89 o
  -5   3  17        646.40        744.18        22.81 o
  -4   3  17          1.13          4.58         1.81 o
  -3   3  17        537.41        508.94        15.26 o
  -2   3  17        163.75        158.02         7.45 o
  -1   3  17        112.45        127.10         4.70 o
   0   3  17        498.41        441.73        13.73 o
   1   3  17         25.94         51.12         2.83 o
   2   3  17        789.21        711.38        22.79 o
   3   3  17        424.53        411.70        19.34 o
   4   3  17         11.00         17.61         3.19 o
   5   3  17         91.85        100.97         5.50 o
   6   3  17         36.70         44.10         4.06 o
   7   3  17        675.30        700.73        32.22 o
   8   3  17          3.54          3.28         3.57 o
   9   3  17         19.90          3.63         3.75 o
 -10   4  17        208.35        209.17        14.55 o
  -9   4  17        268.30        265.92        24.23 o
  -8   4  17       1039.25        977.70        52.10 o
  -7   4  17         76.69         73.88         5.25 o
  -6   4  17        246.18        252.60        11.70 o
  -5   4  17        305.01        389.33        12.71 o
  -4   4  17       1155.13       1215.65        36.26 o
  -3   4  17        105.51         79.28         3.39 o
  -2   4  17        182.51        145.71         4.99 o
  -1   4  17        151.81        202.31         7.47 o
   0   4  17         20.53         23.13         2.68 o
   1   4  17        391.83        421.92        13.19 o
   2   4  17        119.09        104.96         4.48 o
   3   4  17       1122.61       1215.14        41.16 o
   4   4  17        113.38        128.21         6.65 o
   5   4  17        135.39        189.70         7.38 o
   6   4  17          9.34         24.88         3.03 o
   7   4  17        969.51        978.31        53.58 o
   8   4  17         59.41         43.73         4.58 o
 -10   5  17          0.66          0.67         5.97 o
  -9   5  17        652.17        696.48        60.12 o
  -8   5  17          2.24          4.00         2.46 o
  -7   5  17        186.16        198.88        11.41 o
  -6   5  17        457.86        501.92        19.71 o
  -5   5  17        204.99        252.46        10.89 o
  -4   5  17         42.00         46.48         3.24 o
  -3   5  17        255.64        239.23         9.36 o
  -2   5  17        973.83        985.89        34.65 o
  -1   5  17         36.90         32.76         3.54 o
   0   5  17        149.41        159.70         6.54 o
   1   5  17         59.53         39.98         3.01 o
   2   5  17         13.84         18.28         3.00 o
   3   5  17          2.31          3.33         2.26 o
   4   5  17        790.30        845.42        48.56 o
   5   5  17         33.19         21.93         2.87 o
   6   5  17          0.88          3.55         2.17 o
   7   5  17          9.72         10.14         2.89 o
   8   5  17         63.51         40.09        10.74 o
  -9   6  17         84.76         56.79        13.07 o
  -8   6  17        436.18        343.35        16.70 o
  -7   6  17        160.50        156.44         7.98 o
  -6   6  17         37.68         35.11         3.09 o
  -5   6  17        763.73        788.16        38.75 o
  -4   6  17       1013.28        975.64        38.09 o
  -3   6  17        246.91        274.16         9.20 o
  -2   6  17        437.08        506.62        18.65 o
  -1   6  17          2.76         15.89         3.13 o
   0   6  17         66.14        102.03         6.71 o
   1   6  17         26.26         35.01         3.81 o
   2   6  17        433.55        399.76        13.66 o
   3   6  17        294.06        371.49        12.88 o
   4   6  17          1.85         10.27         2.58 o
   5   6  17       1027.91       1059.76        54.89 o
   6   6  17         43.58         39.34         3.54 o
   7   6  17        176.19        108.11        11.34 o
  -8   7  17        345.86        371.37        33.96 o
  -7   7  17        304.05        268.37        21.46 o
  -6   7  17         21.86         20.38         2.27 o
  -5   7  17          3.16          9.88         2.10 o
  -4   7  17        148.98        164.36         9.55 o
  -3   7  17         39.91         85.87         4.36 o
  -2   7  17          0.00          8.87         2.51 o
  -1   7  17        148.87        153.90         6.77 o
   0   7  17          3.49         10.81         3.18 o
   1   7  17          8.53         16.05         2.67 o
   2   7  17        162.53        166.25         7.36 o
   3   7  17          2.18          7.61         2.65 o
   4   7  17         99.19        121.51         5.52 o
   5   7  17         21.31         13.09         2.84 o
   6   7  17          1.93          8.49         5.49 o
  -6   8  17         63.95         64.37         6.11 o
  -5   8  17          1.11         13.31         3.44 o
  -4   8  17         57.03         49.09         3.41 o
  -3   8  17        102.01        132.79         6.12 o
  -2   8  17          1.25          9.36         2.23 o
  -1   8  17        721.21        749.40        38.60 o
   0   8  17        336.14        321.57        13.54 o
   1   8  17         52.51         33.52         3.51 o
   2   8  17        174.46        172.00         7.15 o
   3   8  17         64.14         73.35         3.86 o
   4   8  17          1.63          4.41         2.85 o
  -4   9  17         28.27         21.06         3.17 o
  -3   9  17         19.35         24.84         3.31 o
  -2   9  17         64.05         57.91         3.97 o
  -1   9  17        162.27        137.80         7.27 o
   0   9  17        149.77         90.24         6.12 o
   1   9  17         11.99         14.35         2.90 o
   2   9  17         56.26         50.06         6.49 o
 -11   0  18          6.23         14.92         7.35 o
 -10   0  18       1540.28       1730.47       194.83 o
  -9   0  18        759.55        870.56        55.96 o
  -8   0  18        877.74        965.54        60.45 o
  -7   0  18        147.52        180.96        13.36 o
  -6   0  18        685.11        688.10        41.54 o
  -5   0  18          1.89         -0.05         5.78 o
  -4   0  18        981.42        924.39        48.17 o
  -3   0  18         10.65         13.94         3.36 o
  -2   0  18       3915.31       4048.24       272.08 o
  -1   0  18        103.06         95.22         8.61 o
   0   0  18        493.21        549.92        23.62 o
   1   0  18        356.21        370.19        18.39 o
   2   0  18       1186.35       1161.49        72.01 o
   3   0  18        450.94        470.44        40.90 o
   4   0  18         13.24         46.20         9.99 o
   5   0  18       1991.82       1989.20       141.20 o
   6   0  18        523.03        571.83        50.92 o
   7   0  18        270.65        284.76        38.50 o
   8   0  18          4.55          4.27         6.40 o
   9   0  18         74.69         34.27         7.49 o
 -11   1  18          5.75         20.57         7.91 o
 -10   1  18        100.84        107.20         9.24 o
  -9   1  18        194.38        213.34        15.44 o
  -8   1  18         39.03         46.34        14.33 o
  -7   1  18        132.84        127.58         7.19 o
  -6   1  18        187.88        183.01         7.45 o
  -5   1  18       2326.09       2180.17        78.68 o
  -4   1  18         60.55         63.60         4.17 o
  -3   1  18       2739.84       2747.30       101.11 o
  -2   1  18          6.44         14.48         3.05 o
  -1   1  18        985.19       1132.32        39.77 o
   0   1  18          8.67         11.66         2.40 o
   1   1  18        221.73        237.13        11.46 o
   2   1  18        291.62        298.34        12.70 o
   3   1  18         65.33         79.12         8.28 o
   4   1  18       1282.53       1427.47        60.12 o
   5   1  18        217.81        249.28        13.54 o
   6   1  18         12.35         21.02         4.40 o
   7   1  18       1074.74       1092.55        65.39 o
   8   1  18        187.12        150.44         9.54 o
   9   1  18        116.96         57.89         9.34 o
 -11   2  18       1567.63       1111.56       117.92 o
 -10   2  18         50.05         62.95         7.51 o
  -9   2  18        212.66        229.11        13.79 o
  -8   2  18        392.95        458.84        21.09 o
  -7   2  18          3.45          4.45         3.19 o
  -6   2  18         66.77         58.00         4.38 o
  -5   2  18        105.60        120.08         5.17 o
  -4   2  18       1843.81       1909.98        63.99 o
  -3   2  18        481.71        444.32        13.13 o
  -2   2  18        623.42        642.66        19.77 o
  -1   2  18       1380.66       1431.27        48.38 o
   0   2  18        168.79        191.56         7.12 o
   1   2  18         13.59         12.26         2.23 o
   2   2  18        884.55        839.93        30.45 o
   3   2  18       1360.32       1497.45        55.22 o
   4   2  18       1112.98       1170.07        58.77 o
   5   2  18        106.21        101.22         5.70 o
   6   2  18        260.76        271.52        13.56 o
   7   2  18        214.47        173.07        12.10 o
   8   2  18        104.69         90.50         8.41 o
 -10   3  18        249.66        242.48        16.37 o
  -9   3  18         81.61        107.09         6.78 o
  -8   3  18        166.31        121.70         7.61 o
  -7   3  18       1264.20       1292.11        57.92 o
  -6   3  18         50.48         37.04         4.08 o
  -5   3  18        288.79        286.35         9.68 o
  -4   3  18        792.68        719.36        21.67 o
  -3   3  18        223.94        196.58         6.71 o
  -2   3  18          5.50         10.23         1.77 o
  -1   3  18         42.59         51.99         3.09 o
   0   3  18        283.41        255.32         8.55 o
   1   3  18        405.84        405.63        14.56 o
   2   3  18        689.96        707.52        25.13 o
   3   3  18        110.62        143.15         6.97 o
   4   3  18         26.78         22.16         3.20 o
   5   3  18        524.17        615.62        27.31 o
   6   3  18        484.51        592.09        27.14 o
   7   3  18         47.89         33.24         5.12 o
   8   3  18        247.90        169.12        12.85 o
 -10   4  18        475.11        406.95        38.18 o
  -9   4  18        378.27        327.20        20.82 o
  -8   4  18        152.03        139.47        13.38 o
  -7   4  18       1156.30       1104.06        47.59 o
  -6   4  18          8.75         13.35         2.72 o
  -5   4  18        782.78        881.51        29.81 o
  -4   4  18          3.96          8.13         1.90 o
  -3   4  18        732.06        731.32        28.19 o
  -2   4  18        676.15        645.05        20.69 o
  -1   4  18         25.10         17.01         2.33 o
   0   4  18       1792.76       1927.76        72.02 o
   1   4  18         80.98         69.46         4.22 o
   2   4  18        318.98        356.60        11.30 o
   3   4  18         17.52         22.77         2.76 o
   4   4  18          0.77         10.22         2.44 o
   5   4  18        668.64        666.56        30.45 o
   6   4  18        117.48         97.22         6.17 o
   7   4  18         33.30         32.05         4.74 o
   8   4  18       1396.70        950.21       186.19 o
  -9   5  18        110.88        107.83         9.49 o
  -8   5  18         96.62         95.12         9.95 o
  -7   5  18         95.45         84.53         7.33 o
  -6   5  18        323.11        397.70        17.88 o
  -5   5  18          3.89          6.44         2.60 o
  -4   5  18         28.30         15.00         2.78 o
  -3   5  18        154.19        142.00         5.28 o
  -2   5  18        122.17        115.27         6.44 o
  -1   5  18        575.25        502.33        16.12 o
   0   5  18        278.03        236.36        11.14 o
   1   5  18         78.33         77.07         4.42 o
   2   5  18        232.51        210.87         8.36 o
   3   5  18         85.83         91.29         4.32 o
   4   5  18         60.43         95.63         6.64 o
   5   5  18        169.14        192.18         8.32 o
   6   5  18         35.66         39.30         3.83 o
   7   5  18        577.57        387.12        39.40 o
  -8   6  18        221.63        171.33        11.07 o
  -7   6  18        162.43        172.90         9.29 o
  -6   6  18        137.86        165.64         7.97 o
  -5   6  18        280.81        310.67        12.73 o
  -4   6  18        228.94        278.42        10.81 o
  -3   6  18        147.27        141.76         5.68 o
  -2   6  18        231.90        246.83         8.48 o
  -1   6  18        953.38        989.99        37.54 o
   0   6  18         62.01         48.16         3.43 o
   1   6  18        142.56        136.64         5.79 o
   2   6  18        554.76        629.00        20.29 o
   3   6  18        114.45        140.83         5.76 o
   4   6  18         39.39         22.88         2.64 o
   5   6  18        104.99         87.99         6.25 o
   6   6  18       1005.11        733.38        83.23 o
  -7   7  18        289.09        233.25        18.39 o
  -6   7  18        121.80         84.78         8.16 o
  -5   7  18        446.59        440.96        27.77 o
  -4   7  18         24.51         37.30         3.76 o
  -3   7  18          5.05          1.99         1.93 o
  -2   7  18        107.95        134.05         5.64 o
  -1   7  18          6.27          8.97         2.43 o
   0   7  18        153.09        151.71         7.01 o
   1   7  18        131.11        139.31         6.74 o
   2   7  18         10.35          6.45         2.27 o
   3   7  18       1087.85       1158.65        46.66 o
   4   7  18         42.83         39.20         3.25 o
   5   7  18        314.54        219.77        15.16 o
  -5   8  18        278.03        280.05        15.79 o
  -4   8  18         10.55          9.72         2.85 o
  -3   8  18        110.21         78.96         5.42 o
  -2   8  18        549.83        568.29        21.43 o
  -1   8  18         31.78         24.76         2.35 o
   0   8  18        444.80        399.87        23.42 o
   1   8  18        459.23        403.34        24.77 o
   2   8  18         81.53         72.45         6.39 o
   3   8  18        125.16         79.18         5.08 o
  -2   9  18         43.25         36.85         4.89 o
  -1   9  18          4.57         10.13         5.28 o
   0   9  18        187.90        174.40        16.82 o
 -10   1  19         74.29         62.31        14.20 o
  -9   1  19        316.30        379.30        24.73 o
  -8   1  19        273.95        316.36        21.05 o
  -7   1  19        119.13        142.95        10.40 o
  -6   1  19        634.13        637.15        23.30 o
  -5   1  19       2160.42       2218.37        83.14 o
  -4   1  19         59.42         63.82         3.66 o
  -3   1  19       2685.18       2704.97       102.18 o
  -2   1  19       2101.80       2169.57        95.58 o
  -1   1  19         24.15         34.10         5.92 o
   0   1  19       3228.55       3232.02       153.94 o
   1   1  19        180.78        195.24         8.36 o
   2   1  19         57.08         78.76         5.34 o
   3   1  19        981.00       1127.44        51.88 o
   4   1  19         95.55        118.74        10.97 o
   5   1  19          7.15         12.17         3.78 o
   6   1  19         37.39         39.00         6.27 o
   7   1  19         73.07         60.57        16.39 o
   8   1  19        154.99         90.83         8.05 o
 -10   2  19        315.66        279.89        18.28 o
  -9   2  19        356.46        397.05        21.89 o
  -8   2  19        165.73        160.96        10.86 o
  -7   2  19          0.32          3.37         3.74 o
  -6   2  19          1.75          9.65         2.94 o
  -5   2  19        137.95        149.54         6.21 o
  -4   2  19        243.19        263.35        12.02 o
  -3   2  19         87.00         82.19         4.83 o
  -2   2  19         57.26         65.81         4.05 o
  -1   2  19        825.53        928.37        30.63 o
   0   2  19        530.26        512.58        16.70 o
   1   2  19        500.08        533.84        17.95 o
   2   2  19          3.85          7.54         2.24 o
   3   2  19        188.98        279.48        14.52 o
   4   2  19         16.67         28.24         4.94 o
   5   2  19         66.68         64.44         5.60 o
   6   2  19         53.26         65.76         6.21 o
   7   2  19         21.47         27.04         6.45 o
   8   2  19        114.86         61.85         8.25 o
 -10   3  19         31.38         23.34         6.88 o
  -9   3  19          6.18         11.06         3.42 o
  -8   3  19          8.62          9.36         3.19 o
  -7   3  19         34.34         27.89         3.88 o
  -6   3  19        218.36        222.07        10.11 o
  -5   3  19        134.83        151.68         7.46 o
  -4   3  19          1.05          1.37         1.96 o
  -3   3  19        442.72        410.50        12.76 o
  -2   3  19        381.07        372.83        11.70 o
  -1   3  19        671.81        759.64        28.76 o
   0   3  19        176.61        221.90         8.05 o
   1   3  19        976.84       1102.01        39.43 o
   2   3  19        614.49        613.56        20.54 o
   3   3  19         14.26         16.73         3.18 o
   4   3  19         31.85         30.42         4.07 o
   5   3  19        124.86        147.22        11.83 o
   6   3  19        137.12        143.44         8.93 o
   7   3  19          2.82          0.18         3.13 o
   8   3  19         18.40          7.26         5.38 o
  -9   4  19        137.53        139.97         9.85 o
  -8   4  19        522.73        501.42        30.95 o
  -7   4  19         84.36         67.63         7.15 o
  -6   4  19        505.97        496.08        26.99 o
  -5   4  19        159.63        176.80         9.49 o
  -4   4  19         88.58         90.69         4.76 o
  -3   4  19        348.73        339.71        10.80 o
  -2   4  19         58.77         60.42         3.13 o
  -1   4  19         34.84         46.17         3.08 o
   0   4  19          1.39          8.01         2.56 o
   1   4  19        249.27        261.57         9.96 o
   2   4  19          1.04          7.90         2.32 o
   3   4  19        166.59        167.19         6.98 o
   4   4  19          8.16          2.02         2.58 o
   5   4  19        806.45        751.05        68.16 o
   6   4  19         13.49         18.94         3.40 o
   7   4  19         73.74         47.64         6.75 o
  -9   5  19        193.86        141.06        15.58 o
  -8   5  19        104.85         98.96         9.01 o
  -7   5  19         98.80        105.36        10.18 o
  -6   5  19         61.84         63.81         7.38 o
  -5   5  19         94.31        104.46         7.72 o
  -4   5  19         25.63         43.99         3.14 o
  -3   5  19        253.97        297.04         9.76 o
  -2   5  19         93.25        102.98         4.34 o
  -1   5  19          5.48         20.13         2.31 o
   0   5  19        828.88        869.50        33.27 o
   1   5  19          0.77          3.04         2.40 o
   2   5  19         44.74         65.33         4.19 o
   3   5  19         27.45         23.38         2.84 o
   4   5  19         98.65        127.09         8.87 o
   5   5  19          1.10          5.57         2.98 o
   6   5  19         27.95         28.70         6.09 o
  -8   6  19         82.81         70.80         8.83 o
  -7   6  19        299.64        217.91        21.63 o
  -6   6  19        108.26         98.43         5.37 o
  -5   6  19          1.88          6.76         2.57 o
  -4   6  19          4.39          5.65         2.30 o
  -3   6  19        210.80        202.46         7.91 o
  -2   6  19         55.09         62.55         3.49 o
  -1   6  19        252.86        251.23        11.08 o
   0   6  19        205.26        249.58        13.20 o
   1   6  19        214.67        290.59        11.65 o
   2   6  19          6.18         11.91         2.44 o
   3   6  19        126.37        152.17         7.22 o
   4   6  19        145.11        124.77        12.59 o
   5   6  19         15.50         12.78         3.51 o
  -6   7  19          4.49         11.10         3.49 o
  -5   7  19         16.45         26.70         2.94 o
  -4   7  19         26.38         31.47         2.69 o
  -3   7  19        217.85        245.30         9.83 o
  -2   7  19        142.32        183.28         7.06 o
  -1   7  19          9.58         21.03         2.54 o
   0   7  19         24.94         25.95         2.63 o
   1   7  19          7.10         20.78         2.72 o
   2   7  19          0.90          1.29         2.65 o
   3   7  19         12.04         15.96         2.76 o
   4   7  19         22.52         23.87         4.78 o
  -4   8  19          4.12          8.98         2.80 o
  -3   8  19         66.94         44.69         3.35 o
  -2   8  19        125.29        100.66         5.15 o
  -1   8  19        362.61        342.84        19.02 o
   0   8  19          2.65          6.31         2.06 o
   1   8  19          2.65          9.35         2.50 o
   2   8  19        327.68        247.27        12.66 o
 -10   0  20          1.00          4.05         7.25 o
  -9   0  20         45.88         54.31        10.41 o
  -8   0  20         22.38         22.10         5.62 o
  -7   0  20        268.74        367.59        31.42 o
  -6   0  20        407.90        483.91        51.46 o
  -5   0  20       1034.97       1030.81        58.74 o
  -4   0  20        746.69        791.35        33.57 o
  -3   0  20        635.61        725.90        33.32 o
  -2   0  20        859.64        819.06        47.75 o
  -1   0  20        189.70        245.84        12.61 o
   0   0  20         43.08         32.76         5.51 o
   1   0  20        870.62        888.25        57.14 o
   2   0  20        115.38        115.75        16.67 o
   3   0  20       1600.00       1732.03       160.20 o
   4   0  20        215.82        271.50        23.42 o
   5   0  20        497.42        422.20        34.95 o
   6   0  20        112.62        132.68        29.33 o
   7   0  20        227.71        195.96        36.66 o
   8   0  20        179.61        117.41        13.39 o
 -10   1  20        845.05        668.31        62.86 o
  -9   1  20        311.75        306.34        20.35 o
  -8   1  20       1735.24       1682.91       107.53 o
  -7   1  20        307.50        289.89        13.11 o
  -6   1  20          4.44         12.33         3.51 o
  -5   1  20        308.26        277.37        10.01 o
  -4   1  20       1085.56       1147.09        39.22 o
  -3   1  20        380.34        380.41        12.72 o
  -2   1  20       4265.56       4479.00       282.20 o
  -1   1  20        493.55        526.46        20.02 o
   0   1  20        461.98        525.94        28.32 o
   1   1  20        264.59        298.83        12.01 o
   2   1  20        135.97        127.73         6.44 o
   3   1  20         71.89         61.61         5.06 o
   4   1  20          0.20          4.17         2.99 o
   5   1  20         95.69         85.32         8.58 o
   6   1  20         19.68         22.27         3.93 o
   7   1  20        142.70         81.38        10.41 o
 -10   2  20        462.50        380.81        35.71 o
  -9   2  20          6.59          5.14         3.39 o
  -8   2  20        373.43        400.92        22.07 o
  -7   2  20         11.44          9.41         3.86 o
  -6   2  20        139.86        156.64        10.92 o
  -5   2  20        557.90        641.21        22.51 o
  -4   2  20          0.10          2.06         2.22 o
  -3   2  20        425.04        505.13        16.56 o
  -2   2  20       1801.83       1990.43        80.34 o
  -1   2  20       1878.38       1943.75        87.69 o
   0   2  20        103.20         91.22         6.48 o
   1   2  20         48.22         55.17         3.88 o
   2   2  20        796.41        766.71        30.73 o
   3   2  20        128.46        113.80         7.21 o
   4   2  20         43.28         51.51         5.52 o
   5   2  20        769.15        785.71        39.85 o
   6   2  20         21.31         39.74         6.36 o
   7   2  20          4.03          4.53         3.70 o
  -9   3  20        403.14        337.12        22.97 o
  -8   3  20        293.42        306.06        18.06 o
  -7   3  20        823.10        826.96        59.28 o
  -6   3  20        964.91        928.91        49.73 o
  -5   3  20        407.56        469.23        18.23 o
  -4   3  20        179.11        173.75         6.75 o
  -3   3  20         33.72         48.85         3.32 o
  -2   3  20        200.30        178.76         6.84 o
  -1   3  20         38.41         33.66         2.84 o
   0   3  20       5015.09       5174.91       301.56 o
   1   3  20         69.41         60.16         4.44 o
   2   3  20        126.47        138.99         7.80 o
   3   3  20          0.07          1.03         2.53 o
   4   3  20         13.68         17.25         2.96 o
   5   3  20        202.09        160.89         8.88 o
   6   3  20         11.83         13.16         2.93 o
   7   3  20         60.78         35.39         8.04 o
  -8   4  20         70.70         79.17         7.94 o
  -7   4  20        387.95        408.18        25.57 o
  -6   4  20        462.40        491.29        22.01 o
  -5   4  20         31.07         37.97         5.20 o
  -4   4  20       1952.20       2105.15        77.80 o
  -3   4  20        364.78        366.40        11.70 o
  -2   4  20         16.49          8.55         2.08 o
  -1   4  20        470.10        478.52        17.40 o
   0   4  20         21.87         38.24         4.02 o
   1   4  20        230.32        266.15        10.22 o
   2   4  20         80.22        119.36         5.57 o
   3   4  20        268.00        251.56        12.90 o
   4   4  20        237.74        243.37        17.51 o
   5   4  20          7.59         14.66         2.95 o
   6   4  20         21.51         11.45         2.93 o
  -8   5  20        222.24        228.19        25.89 o
  -7   5  20        172.55        141.53         8.66 o
  -6   5  20        114.62        101.78         9.36 o
  -5   5  20        872.20        885.68        39.03 o
  -4   5  20        120.77        131.76         6.05 o
  -3   5  20        193.48        205.81         7.71 o
  -2   5  20        325.19        275.65        11.72 o
  -1   5  20        198.86        225.39         8.31 o
   0   5  20          4.20         19.68         2.55 o
   1   5  20          0.16          3.94         2.56 o
   2   5  20       1100.27       1082.92        56.57 o
   3   5  20          3.85          0.83         2.22 o
   4   5  20         13.57         12.35         2.85 o
   5   5  20        117.94        110.26        10.79 o
  -7   6  20          4.64          9.81         5.74 o
  -6   6  20        703.30        714.78        45.32 o
  -5   6  20        532.47        569.63        25.22 o
  -4   6  20         67.41         61.14         5.17 o
  -3   6  20          5.79         10.37         2.13 o
  -2   6  20         87.16         76.23         3.91 o
  -1   6  20         92.53         73.87         3.70 o
   0   6  20         44.61         65.80         4.64 o
   1   6  20          3.23          5.80         2.50 o
   2   6  20        105.13         98.18         6.12 o
   3   6  20        190.62        144.78        14.18 o
   4   6  20         39.15         67.37         7.42 o
   5   6  20        160.72        135.38        13.97 o
  -5   7  20         65.82         52.57         4.67 o
  -4   7  20        537.03        492.57        20.54 o
  -3   7  20        185.85        178.00         7.44 o
  -2   7  20         32.46         35.09         3.11 o
  -1   7  20        180.36        198.50        11.04 o
   0   7  20          1.78         12.74         2.38 o
   1   7  20        527.13        511.18        24.39 o
   2   7  20          0.59          4.85         2.96 o
   3   7  20          0.37          1.73         3.09 o
  -3   8  20          6.33          2.87         3.69 o
  -2   8  20         30.95         24.41         3.36 o
  -1   8  20        262.21        189.03        13.01 o
   0   8  20        188.12        140.99        10.18 o
   1   8  20        239.07        165.76        32.42 o
  -9   1  21         78.30         62.51        12.20 o
  -8   1  21         33.41         17.19         4.35 o
  -7   1  21        178.41        188.73        12.06 o
  -6   1  21        403.27        390.17        17.15 o
  -5   1  21          3.36          5.40         2.62 o
  -4   1  21        670.69        779.00        26.38 o
  -3   1  21          1.70          6.02         2.36 o
  -2   1  21        487.49        588.96        25.15 o
  -1   1  21        191.48        227.70        10.93 o
   0   1  21        663.61        721.39        28.58 o
   1   1  21        295.77        348.99        15.44 o
   2   1  21        183.27        212.60        10.49 o
   3   1  21       1433.63       1465.59        77.95 o
   4   1  21        169.05        181.60        15.16 o
   5   1  21          8.37          8.73         3.34 o
   6   1  21        467.21        388.56        22.51 o
   7   1  21         43.33         27.82         5.15 o
  -9   2  21          2.28         12.45         3.83 o
  -8   2  21         95.08        137.19         9.37 o
  -7   2  21         28.49         21.20         3.99 o
  -6   2  21         18.70         17.75         4.05 o
  -5   2  21        148.54        186.24         7.76 o
  -4   2  21         37.18         53.02         3.85 o
  -3   2  21        233.47        232.77         8.86 o
  -2   2  21          0.76          2.77         2.37 o
  -1   2  21         24.71         31.58         3.60 o
   0   2  21        324.47        373.27        15.43 o
   1   2  21          0.31          2.15         2.80 o
   2   2  21         64.06         69.79         5.54 o
   3   2  21         12.17          7.81         3.39 o
   4   2  21         18.50         27.94         6.34 o
   5   2  21         40.55         52.80         8.59 o
   6   2  21         82.21         60.99         5.79 o
   7   2  21         25.14         13.60         4.27 o
  -9   3  21        198.50        133.85        15.19 o
  -8   3  21         53.90         45.96         5.13 o
  -7   3  21          0.94          7.35         3.78 o
  -6   3  21        686.05        693.73        49.40 o
  -5   3  21          5.42         13.67         3.39 o
  -4   3  21        310.04        329.61        12.01 o
  -3   3  21        468.25        534.17        18.72 o
  -2   3  21        214.34        215.75         8.17 o
  -1   3  21        278.51        323.75        18.18 o
   0   3  21         14.57         20.74         4.04 o
   1   3  21        455.93        387.48        21.05 o
   2   3  21         71.39         63.54         5.58 o
   3   3  21         29.59         17.84         4.34 o
   4   3  21         98.88         92.11         6.94 o
   5   3  21         13.94          4.21         2.93 o
   6   3  21          1.20          0.03         3.07 o
  -7   4  21         49.25         55.36         5.20 o
  -6   4  21        163.85        177.32         8.39 o
  -5   4  21          2.63          3.05         2.37 o
  -4   4  21        131.41        139.60         6.50 o
  -3   4  21        229.07        258.18        10.55 o
  -2   4  21        327.70        375.60        15.43 o
  -1   4  21        157.33        176.87         9.01 o
   0   4  21        203.25        197.85         8.83 o
   1   4  21         31.69         37.00         3.61 o
   2   4  21          0.25          1.81         2.44 o
   3   4  21          0.20          3.44         2.63 o
   4   4  21        167.01        145.80         8.63 o
   5   4  21        402.39        317.85        17.57 o
   6   4  21         58.22         41.58         7.88 o
  -7   5  21         96.67         73.27        11.16 o
  -6   5  21        319.45        307.59        22.88 o
  -5   5  21         52.27         54.28         4.78 o
  -4   5  21        211.21        256.21        12.42 o
  -3   5  21         17.94         15.60         2.44 o
  -2   5  21        465.43        538.85        20.65 o
  -1   5  21          3.67          2.18         2.17 o
   0   5  21        361.10        323.44        19.20 o
   1   5  21        339.29        379.87        24.46 o
   2   5  21        139.75        151.74         8.95 o
   3   5  21          1.86          0.51         2.20 o
   4   5  21         66.92         76.57         7.29 o
   5   5  21         13.25         12.17         4.08 o
  -6   6  21        121.00         93.16         9.66 o
  -5   6  21         90.87         70.71         6.59 o
  -4   6  21        129.56        158.02        11.37 o
  -3   6  21         41.26         36.91         3.06 o
  -2   6  21         47.57         37.39         3.41 o
  -1   6  21        402.41        481.86        25.00 o
   0   6  21          0.92          8.34         2.76 o
   1   6  21         23.98         23.09         2.63 o
   2   6  21        365.10        332.03        13.66 o
   3   6  21        183.56        149.50        18.35 o
   4   6  21        369.32        312.56        28.24 o
  -4   7  21         31.79         35.18         3.87 o
  -3   7  21         32.80         34.18         4.82 o
  -2   7  21          9.36          8.92         3.04 o
  -1   7  21        100.64         97.38         8.79 o
   0   7  21        120.62        126.42         8.06 o
   1   7  21          0.45          1.55         3.06 o
   2   7  21        111.95         94.41        13.25 o
  -9   0  22         99.64         99.59        13.16 o
  -8   0  22        683.44        718.31        66.96 o
  -7   0  22        243.52        207.41        19.60 o
  -6   0  22        238.46        201.79        19.79 o
  -5   0  22        382.89        392.54        23.27 o
  -4   0  22         88.94         90.48         6.18 o
  -3   0  22        335.46        395.34        17.64 o
  -2   0  22        735.79        802.04        39.79 o
  -1   0  22        269.77        259.78        13.70 o
   0   0  22         13.61          8.44         4.80 o
   1   0  22          1.73          2.45         4.04 o
   2   0  22        988.05       1143.34        73.60 o
   3   0  22          0.41          4.53         4.92 o
   4   0  22        106.31        144.67        15.40 o
   5   0  22        284.40        277.75        24.70 o
   6   0  22        118.50         79.51        22.11 o
  -9   1  22         81.87         53.82         9.18 o
  -8   1  22        329.61        401.80        24.28 o
  -7   1  22         68.15         71.77         6.76 o
  -6   1  22         28.00         17.73         3.29 o
  -5   1  22        980.19       1071.28        41.86 o
  -4   1  22        664.27        715.56        24.52 o
  -3   1  22        531.49        593.67        23.00 o
  -2   1  22        970.56       1065.86        38.89 o
  -1   1  22        873.99        999.72        45.29 o
   0   1  22         25.80         23.51         3.55 o
   1   1  22         12.73         14.30         3.53 o
   2   1  22         27.24         30.37         4.81 o
   3   1  22        949.84       1014.26        52.95 o
   4   1  22          7.51          4.04         3.12 o
   5   1  22        511.46        459.11        26.12 o
   6   1  22        107.14         85.52         7.14 o
  -9   2  22        100.64         77.22        10.30 o
  -8   2  22         33.77         52.13         5.45 o
  -7   2  22        327.66        399.10        22.02 o
  -6   2  22        570.29        598.09        28.34 o
  -5   2  22         20.21         22.69         3.41 o
  -4   2  22        855.94        943.68        34.57 o
  -3   2  22          4.03          4.63         2.13 o
  -2   2  22        419.93        404.72        15.36 o
  -1   2  22        272.78        275.45        11.41 o
   0   2  22         63.68         63.26         4.80 o
   1   2  22        565.45        567.26        33.28 o
   2   2  22         16.37         16.35         3.47 o
   3   2  22        203.07        232.47        12.49 o
   4   2  22        261.70        269.92        16.39 o
   5   2  22          2.20          0.27         3.27 o
   6   2  22         55.53         47.02         5.15 o
  -8   3  22          4.21          3.00         4.50 o
  -7   3  22        111.41        117.85         8.24 o
  -6   3  22         19.22         43.07         5.27 o
  -5   3  22          2.20          3.40         2.83 o
  -4   3  22        875.58        910.90        35.35 o
  -3   3  22        485.80        527.16        18.07 o
  -2   3  22        373.82        392.85        14.12 o
  -1   3  22        126.44        141.66         6.34 o
   0   3  22        673.14        808.26        38.90 o
   1   3  22        146.09        145.74         7.43 o
   2   3  22         37.91         42.38         6.31 o
   3   3  22         26.82         17.29         3.39 o
   4   3  22        646.98        580.56        27.56 o
   5   3  22        163.21         94.83         6.32 o
  -6   4  22          0.70          1.63         4.15 o
  -5   4  22        251.77        258.09        15.34 o
  -4   4  22        414.58        477.35        19.21 o
  -3   4  22          0.52          6.82         2.09 o
  -2   4  22        126.51        136.24         6.93 o
  -1   4  22       1330.73       1285.86        84.40 o
   0   4  22         10.43         11.21         2.55 o
   1   4  22         12.95         12.36         2.47 o
   2   4  22        229.23        213.79        10.69 o
   3   4  22        269.69        262.61        17.71 o
   4   4  22         13.84         10.02         2.74 o
   5   4  22        320.63        245.96        23.41 o
  -7   5  22         19.38         21.84         6.69 o
  -6   5  22        178.95        168.58        33.22 o
  -5   5  22        203.47        162.64        18.57 o
  -4   5  22         11.96         25.01         5.39 o
  -3   5  22          8.85         15.02         3.51 o
  -2   5  22        270.00        289.11        12.58 o
  -1   5  22         20.75         16.43         2.77 o
   0   5  22          6.07          8.90         4.97 o
   1   5  22         63.27         37.98         5.15 o
   2   5  22          9.72          9.31         2.99 o
   3   5  22         65.01         38.93         3.79 o
   4   5  22          0.57          2.99         5.58 o
  -5   6  22         31.20         21.21         9.89 o
  -4   6  22          4.35          5.29         2.86 o
  -3   6  22        113.82        119.13         7.72 o
  -2   6  22         62.25         47.26         3.86 o
  -1   6  22         15.06         21.10         3.58 o
   0   6  22          2.68          5.47         2.74 o
   1   6  22        512.94        499.60        54.72 o
  -2   7  22         20.69         11.94         4.92 o
  -1   7  22          6.75          3.34         3.27 o
   0   7  22        270.92        183.33        17.38 o
  -8   1  23         39.53         31.04         6.22 o
  -7   1  23        229.42        311.77        17.52 o
  -6   1  23        526.28        622.57        33.70 o
  -5   1  23        394.76        477.54        28.56 o
  -4   1  23       1767.22       1962.36        84.68 o
  -3   1  23       1691.21       1810.86        79.22 o
  -2   1  23        207.40        190.41         7.62 o
  -1   1  23        887.09        979.16        37.67 o
   0   1  23        245.80        254.79        14.07 o
   1   1  23          1.43          2.39         2.96 o
   2   1  23         66.61         79.04         5.63 o
   3   1  23         17.97         10.61         3.42 o
   4   1  23        418.13        393.50        20.45 o
   5   1  23         54.48         47.01         5.78 o
  -8   2  23          1.67          1.38         4.02 o
  -7   2  23         22.37         26.33         5.67 o
  -6   2  23          1.03          1.47         2.84 o
  -5   2  23        310.52        329.89        17.01 o
  -4   2  23         89.28        112.28         5.32 o
  -3   2  23          7.74         14.30         2.36 o
  -2   2  23         28.52         19.16         2.81 o
  -1   2  23          0.78          6.48         2.44 o
   0   2  23        185.19        182.78        13.47 o
   1   2  23        323.01        324.14        30.62 o
   2   2  23          4.86         12.47         3.16 o
   3   2  23         27.63         28.33         3.83 o
   4   2  23          6.08          5.09         3.46 o
   5   2  23        324.78        225.08        13.36 o
  -7   3  23          2.88          2.89         3.13 o
  -6   3  23        509.30        551.89        26.69 o
  -5   3  23          6.55          5.94         3.09 o
  -4   3  23        382.59        404.63        17.36 o
  -3   3  23        732.05        906.65        33.89 o
  -2   3  23          1.52          3.28         2.20 o
  -1   3  23        272.18        268.44        15.58 o
   0   3  23        172.24        193.90        11.24 o
   1   3  23         40.15         49.53         5.79 o
   2   3  23         47.25         36.85         5.38 o
   3   3  23         46.74         41.68         4.07 o
   4   3  23          9.82          8.86         2.78 o
  -6   4  23          3.60          0.20         4.92 o
  -5   4  23         51.32         46.36         4.87 o
  -4   4  23         68.15         85.81         5.75 o
  -3   4  23          2.20          2.71         2.22 o
  -2   4  23         57.24         58.83         4.15 o
  -1   4  23        134.77        145.43        12.41 o
   0   4  23         36.23         42.36         3.89 o
   1   4  23        173.00        192.05        11.51 o
   2   4  23        175.25        125.58        10.54 o
   3   4  23          1.71          4.60         2.81 o
   4   4  23        351.38        219.63        21.09 o
  -5   5  23         35.13         40.03         9.16 o
  -4   5  23         43.08         35.25         5.48 o
  -3   5  23          0.43          5.18         2.55 o
  -2   5  23        204.20        214.83        12.76 o
  -1   5  23         15.48         15.91         3.11 o
   0   5  23         83.49         95.09         9.55 o
   1   5  23         17.54         21.23         2.94 o
   2   5  23        634.66        504.17        75.55 o
   3   5  23        442.56        357.71        32.22 o
  -4   6  23         11.76         12.94         3.79 o
  -3   6  23        203.14        177.44        16.17 o
  -2   6  23        230.18        208.59        14.37 o
  -1   6  23          3.18          5.16         4.30 o
   0   6  23        117.47         79.71         7.44 o
   1   6  23          6.00         11.97         6.11 o
  -6   0  24          0.22          4.49         4.44 o
  -5   0  24        367.45        368.62        27.65 o
  -4   0  24          3.91          3.81         4.19 o
  -3   0  24        233.62        261.10        14.58 o
  -2   0  24        672.89        705.39        36.87 o
  -1   0  24         93.63         71.63         6.42 o
   0   0  24        112.48        147.24        11.52 o
   1   0  24        747.15        771.43        49.48 o
   2   0  24          1.28          1.29         3.99 o
   3   0  24          6.97         20.19         4.87 o
   4   0  24          1.50          7.81        14.59 o
  -7   1  24        417.15        402.30        27.21 o
  -6   1  24         39.49         37.24         4.78 o
  -5   1  24         26.05         21.39         3.37 o
  -4   1  24         25.42         18.36         2.60 o
  -3   1  24        138.73        117.52         6.46 o
  -2   1  24         64.69         55.41         4.13 o
  -1   1  24         17.05         12.92         2.44 o
   0   1  24         13.42         10.04         2.42 o
   1   1  24         20.18         15.60         3.15 o
   2   1  24          3.00          4.21         3.20 o
   3   1  24         58.36         46.79         5.79 o
   4   1  24        179.57        157.40        10.44 o
  -7   2  24          4.61          4.81         4.93 o
  -6   2  24        156.34        188.32        11.47 o
  -5   2  24        140.89        152.57         8.45 o
  -4   2  24        363.97        394.36        16.21 o
  -3   2  24        103.30        104.73         5.31 o
  -2   2  24          5.79          1.72         2.12 o
  -1   2  24       1049.48       1074.38        61.57 o
   0   2  24         91.59        100.32         5.14 o
   1   2  24         33.49         26.73         3.84 o
   2   2  24        306.10        242.62        13.45 o
   3   2  24         22.84         23.82         4.43 o
   4   2  24         42.98         16.96         4.16 o
  -6   3  24          5.56          5.35         2.94 o
  -5   3  24         78.48         91.62         6.45 o
  -4   3  24          5.92          2.03         2.53 o
  -3   3  24         48.28         50.85         3.71 o
  -2   3  24        158.81        214.53        11.03 o
  -1   3  24         94.40         82.06         4.86 o
   0   3  24         24.47         31.48         3.40 o
   1   3  24         23.16         29.01         3.20 o
   2   3  24        170.26        146.09         7.34 o
   3   3  24        100.16         65.39         5.60 o
  -6   4  24         52.55         31.04         7.50 o
  -5   4  24        196.07        147.76        14.91 o
  -4   4  24         19.15         20.09         4.75 o
  -3   4  24         55.45         37.75         3.72 o
  -2   4  24        292.20        270.58        15.74 o
  -1   4  24          0.07          1.02         2.49 o
   0   4  24        152.50        126.27        17.71 o
   1   4  24        458.04        471.97        50.61 o
   2   4  24         45.74         40.49         4.94 o
   3   4  24         24.23         12.00         5.60 o
  -4   5  24          0.43          4.41         3.79 o
  -3   5  24         77.86         75.13         6.02 o
  -2   5  24         28.75         15.70         3.44 o
  -1   5  24        135.77        109.49        10.31 o
   0   5  24        255.48        224.00        73.88 o
   1   5  24        207.27        171.86        34.89 o
  -6   1  25         61.64         46.56         7.01 o
  -5   1  25        289.83        285.74        16.16 o
  -4   1  25         13.01          7.63         2.55 o
  -3   1  25        519.76        523.28        24.52 o
  -2   1  25        289.76        302.53        13.17 o
  -1   1  25        268.74        253.83        10.59 o
   0   1  25        151.52        122.39         6.30 o
   1   1  25         94.80         96.23         5.01 o
   2   1  25          2.29          5.37         3.16 o
   3   1  25         15.65         14.16         5.17 o
  -6   2  25          1.82         -0.88         5.40 o
  -5   2  25        118.25        126.31        10.75 o
  -4   2  25         38.16         35.30         3.76 o
  -3   2  25         18.86         16.47         2.35 o
  -2   2  25          0.65          1.67         1.95 o
  -1   2  25         13.81         19.61         2.77 o
   0   2  25         23.41         21.41         3.37 o
   1   2  25          5.26          6.41         2.69 o
   2   2  25         92.56         73.18         6.45 o
   3   2  25          0.04          1.32         2.84 o
  -5   3  25        373.67        351.09        23.17 o
  -4   3  25         23.11          8.54         3.49 o
  -3   3  25          1.63          2.69         3.14 o
  -2   3  25        226.56        191.20         9.16 o
  -1   3  25          6.96          8.75         2.39 o
   0   3  25        131.74        109.49        10.07 o
   1   3  25         46.23         34.77         3.41 o
   2   3  25         19.70         25.28         4.70 o
  -4   4  25         81.06         43.35         5.55 o
  -3   4  25          3.17          5.09         5.30 o
  -2   4  25        111.17         94.05         6.85 o
  -1   4  25         20.30         11.77         3.53 o
   0   4  25         36.02         31.31         4.41 o
   1   4  25         58.74         45.57         6.21 o
  -5   0  26          0.05         -1.12         5.94 o
  -4   0  26       1328.54       1149.34       217.80 o
  -3   0  26        581.09        567.07       111.68 o
  -2   0  26         47.29         56.97         6.56 o
  -1   0  26        242.44        222.38        16.07 o
   0   0  26         37.58         32.12         4.33 o
   1   0  26        263.80        231.22        18.47 o
   2   0  26         48.51         37.07         8.49 o
  -5   1  26         32.06         17.60         4.59 o
  -4   1  26          1.27          1.75         4.30 o
  -3   1  26         31.82         27.93         4.06 o
  -2   1  26         22.58         13.94         2.58 o
  -1   1  26         14.17         14.26         2.56 o
   0   1  26         72.72         48.32         3.58 o
   1   1  26        449.87        384.59        18.95 o
   2   1  26         37.60         27.47         3.71 o
  -4   2  26         20.92         21.66         5.27 o
  -3   2  26          0.94          4.40         3.45 o
  -2   2  26        484.85        468.73        26.17 o
  -1   2  26          1.72          2.24         3.33 o
   0   2  26         28.99         27.58         4.67 o
   1   2  26          3.88          5.25         3.19 o
   2   2  26        504.47        314.40        29.21 o
  -3   3  26          4.32          3.19         5.07 o
  -2   3  26        205.73        138.03        11.44 o
  -1   3  26        408.41        316.27        24.67 o
   0   3  26         74.70         47.28         5.84 o
  -2   1  27          9.56          9.97         2.96 o
  -1   1  27         22.86         30.01         3.67 o
   0   1  27          1.95          0.60         3.59 o
                                                
